# Supplementary material for: Discovery of a Good Responder Subtype of Esophageal Squamous Cell Carcinoma with Cytotoxic T-Lymphocyte Signatures Activated by Chemoradiotherapy
Source: PLoS One. 2015 Dec 1;10(12):e0143804. doi: 10.1371/journal.pone.0143804 (PMC4666638; doi:10.1371/journal.pone.0143804)
Supplement: S1 Table — (XLSX) [file pone.0143804.s003.xlsx]

## Sheet: Supplemental Table 1
	S1 Table. 999 overexpressed genes in 19 post-treatment CR cases.
	Probe ID	NCBI Gene ID	Gene symbol	Fold change	p-value (t-test)
	223395_at	25890	ABI3BP	4.06096	0.025176
	203559_s_at	26	ABP1	4.92323	0.00161469
	207275_s_at	2180	ACSL1	4.26296	0.000130465
	202422_s_at	2182	ACSL4	3.65723	0.00928964
	222592_s_at	51703	ACSL5	2.50664	0.00379941
	209765_at	8728	ADAM19	2.47613	0.00384051
	233868_x_at	80332	ADAM33	2.01757	0.0217856
	205180_s_at	101	ADAM8	4.5317	0.00197909
	206134_at	27299	ADAMDEC1	2.17396	0.033211
	209122_at	123	ADFP	3.02472	0.0167169
	205013_s_at	135	ADORA2A	3.41125	0.000922877
	228042_at	141	ADPRH	2.59104	0.00509626
	209869_at	150	ADRA2A	3.69492	0.035005
	205357_s_at	185	AGTR1	2.52945	0.0329512
	209901_x_at	199	AIF1	5.33582	0.0204647
	221718_s_at	11214	AKAP13	2.01308	0.0214713
	202759_s_at	11217	AKAP2	2.16587	0.0404433
	225701_at	80709	AKNA	3.13533	0.0409663
	211004_s_at	221	ALDH3B1	2.64392	0.00096329
	204446_s_at	240	ALOX5	4.22479	0.00285171
	215783_s_at	249	ALPL	3.4396	0.017029
	228094_at	120425	AMICA1	3.99804	0.0147584
	206121_at	270	AMPD1	2.82339	0.0465468
	207992_s_at	272	AMPD3	2.87633	0.00256305
	205608_s_at	284	ANGPT1	2.2313	0.00907267
	213004_at	23452	ANGPTL2	3.0184	0.037576
	238851_at	88455	ANKRD13A	2.23352	0.000664048
	238439_at	118932	ANKRD22	2.21778	0.0164493
	229307_at	23243	ANKRD28	2.6609	0.048291
	235777_at	91526	ANKRD44	3.27917	0.00220434
	202888_s_at	290	ANPEP	11.0596	0.00364219
	227660_at	84168	ANTXR1	2.61815	0.048838
	228573_at	118429	ANTXR2	3.33209	0.000695638
	200782_at	308	ANXA5	2.02742	0.00265004
	205639_at	313	AOAH	3.20683	0.000164206
	205083_at	316	AOX1	8.1994	3.04256e-05
	203299_s_at	8905	AP1S2	3.00664	0.00338544
	230925_at	54518	APBB1IP	3.93777	0.0145439
	226358_at	83464	APH1B	2.44322	0.000570723
	210873_x_at	200315	APOBEC3A	3.69504	0.02918
	209584_x_at	27350	APOBEC3C	2.34865	1.17323e-05
	204205_at	60489	APOBEC3G	3.41924	0.000243487
	241869_at	80830	APOL6	2.21169	1.66003e-05
	205568_at	366	AQP9	16.3499	0.00510032
	218870_at	55843	ARHGAP15	3.76475	0.0388193
	225166_at	93663	ARHGAP18	2.13109	0.0083321
	38149_at	9938	ARHGAP25	2.53508	0.00612744
	205068_s_at	23092	ARHGAP26	2.33441	0.00577853
	226219_at	257106	ARHGAP30	3.4295	0.000164095
	206167_s_at	395	ARHGAP6	2.21468	0.0184929
	226906_s_at	64333	ARHGAP9	3.9561	0.020038
	201288_at	397	ARHGDIB	3.17634	0.00130601
	1570511_at	55160	ARHGEF10L	2.16041	4.36061e-05
	235595_at	9181	ARHGEF2	2.16041	0.000146676
	209539_at	9459	ARHGEF6	2.74824	0.0275971
	241969_at	84159	ARID5B	2.68943	0.00123236
	1552691_at	115761	ARL11	2.56106	0.0241193
	200761_s_at	10550	ARL6IP5	2.10125	3.2522e-06
	222912_at	408	ARRB1	2.02473	0.00530687
	226055_at	27106	ARRDC2	2.07057	0.00130369
	228082_at	79827	ASAM	3.32558	0.0138121
	206743_s_at	432	ASGR1	2.38504	0.00727438
	206030_at	443	ASPA	4.75831	0.00601097
	1553997_a_at	253982	ASPHD1	2.01889	0.0220242
	229389_at	89849	ATG16L2	2.25708	0.0266046
	230132_at	55101	ATP5SL	2.11547	0.00401709
	201089_at	526	ATP6V1B2	2.11564	0.000405545
	220416_at	79895	ATP8B4	2.80661	0.000666204
	222498_at	64343	AZI2	2.10007	6.82203e-07
	232311_at	567	B2M	3.18592	0.00365194
	1555963_x_at	93010	B3GNT7	2.19597	8.85317e-05
	204194_at	571	BACH1	2.1024	0.00034658
	202391_at	10409	BASP1	2.16211	0.0207241
	228439_at	116071	BATF2	3.10232	0.0411158
	220358_at	55509	BATF3	2.14339	0.0201086
	231260_at	386758	BC036928	2.00978	0.0030449
	214452_at	586	BCAT1	4.00592	0.000141215
	205681_at	597	BCL2A1	13.3715	0.00374527
	228758_at	604	BCL6	2.21004	0.0049494
	228636_at	27319	BHLHE22	3.4694	0.0052283
	219902_at	23743	BHMT2	2.70498	0.0379896
	220580_at	80114	BICC1	2.06561	0.00463236
	219191_s_at	51411	BIN2	4.49771	0.0406544
	210538_s_at	330	BIRC3	3.31086	0.0027003
	205289_at	650	BMP2	2.37007	0.0137537
	206176_at	654	BMP6	2.56902	0.0170841
	238478_at	54796	BNC2	2.09102	0.0310847
	235009_at	259282	BOD1L	2.03018	0.0432425
	205504_at	695	BTK	2.64904	0.037302
	228372_at	170371	C10orf128	2.09051	0.0153049
	225373_at	64115	C10orf54	2.86436	1.22705e-07
	220560_at	29125	C11orf21	3.34728	0.0151511
	219099_at	57103	C12orf5	2.02078	1.99058e-05
	227058_at	84935	C13orf33	2.54333	0.00942871
	219563_at	79686	C14orf139	2.5098	0.0336942
	242649_x_at	283651	C15orf21	4.60451	0.000474206
	223484_at	84419	C15orf48	5.78112	9.77263e-05
	208109_s_at	81698	C15orf5	2.06849	0.00798286
	227272_at	388115	C15orf52	2.08365	0.000418837
	205781_at	9605	C16orf7	2.22546	1.12618e-05
	235568_at	199675	C19orf59	13.4881	0.00088029
	228532_at	128346	C1orf162	3.35427	0.00270154
	207571_x_at	9473	C1orf38	4.40787	0.000231468
	210785_s_at	9473	C1orf38	4.39323	0.000271683
	219506_at	79630	C1orf54	2.00017	0.0421894
	218232_at	712	C1QA	2.08843	0.0350453
	202953_at	713	C1QB	2.06962	0.0384538
	202357_s_at	629	C2	3.41368	0.00397583
	231991_at	140706	C20orf160	2.15307	0.0303819
	1553311_at	284756	C20orf197	2.56828	0.000114878
	221211_s_at	56911	C21orf7	2.55174	0.0043062
	220918_at	80215	C21orf96	2.18566	0.0163653
	228195_at	84281	C2orf88	2.52109	0.00462026
	209906_at	719	C3AR1	4.48388	0.00723945
	208451_s_at	720	C4A	2.72606	0.0239949
	223204_at	51313	C4orf18	2.85808	0.0264761
	224605_at	401152	C4orf3	2.30594	0.00335802
	219747_at	79625	C4orf31	3.42522	0.000170049
	220088_at	728	C5AR1	7.37345	0.0142196
	228007_at	387119	C6orf204	2.63695	0.00521011
	228728_at	79974	C7orf58	2.34764	0.0156531
	220712_at	619426	C8orf60	2.44311	0.0005891
	219620_x_at	54863	C9orf167	2.02228	5.6848e-05
	217130_at	90477	C9orf33	2.66562	0.0255902
	1553133_at	203228	C9orf72	4.31248	0.0016044
	206209_s_at	762	CA4	3.10864	0.0065777
	211592_s_at	775	CACNA1C	2.55335	0.028348
	228302_x_at	55450	CAMK2N1	3.79952	0.044012
	241871_at	814	CAMK4	2.08689	0.0455676
	238034_at	821	CANX	2.20127	0.00180146
	226292_at	726	CAPN5	2.58139	0.00233893
	1552701_a_at	114769	CARD16	4.16069	5.63595e-06
	204950_at	22900	CARD8	2.19622	0.00849927
	1552703_s_at	834	CASP1	3.35937	3.50505e-05
	213596_at	837	CASP4	2.23343	9.76493e-05
	207500_at	838	CASP5	4.96626	1.06615e-05
	1554786_at	57091	CASS4	5.05138	0.0010523
	220180_at	80323	CCDC68	2.27205	0.00161767
	1553102_a_at	26112	CCDC69	3.53873	0.000991745
	206407_s_at	6357	CCL13	5.68718	0.0284589
	207900_at	6361	CCL17	5.24438	0.00691155
	209924_at	6362	CCL18	7.35517	0.00999998
	210549_s_at	6368	CCL23	8.63963	0.00201563
	208075_s_at	6354	CCL7	14.4745	0.000221581
	214038_at	6355	CCL8	6.28852	0.00828049
	200951_s_at	894	CCND2	2.21169	0.00175724
	205098_at	1230	CCR1	5.61743	0.00312917
	206978_at	729230	CCR2	5.52515	0.000344418
	206983_at	1235	CCR6	2.3607	0.0181716
	206337_at	1236	CCR7	6.88858	0.0187458
	220351_at	51554	CCRL1	4.2075	0.000555152
	211434_s_at	9034	CCRL2	6.92349	0.013479
	201743_at	929	CD14	4.96278	0.0204937
	215049_x_at	9332	CD163	6.19263	0.00611056
	219669_at	57126	CD177	3.22084	0.00505504
	205789_at	912	CD1D	2.40958	0.00334677
	205831_at	914	CD2	3.23016	0.0409215
	207277_at	30835	CD209	2.57308	0.0117068
	223834_at	29126	CD274	2.60016	5.74715e-05
	206545_at	940	CD28	3.7351	0.0350947
	209933_s_at	11314	CD300A	3.81949	0.0123042
	1553043_a_at	146722	CD300LF	2.49297	0.0217752
	204192_at	951	CD37	3.29558	0.0237811
	205692_s_at	952	CD38	2.76468	0.0342406
	213539_at	915	CD3D	3.30251	0.0184208
	229221_at	960	CD44	2.79775	0.0119942
	204118_at	962	CD48	4.39423	0.00212165
	203416_at	963	CD53	4.07781	0.00710927
	203507_at	1973	CD68	2.1624	0.00360286
	209795_at	969	CD69	13.2511	0.0187911
	206508_at	970	CD70	2.93311	0.00449693
	215925_s_at	971	CD72	3.05544	0.0119793
	209619_at	972	CD74	2.32722	0.021063
	1554519_at	941	CD80	5.44275	0.0172729
	204440_at	9308	CD83	3.21236	0.0308382
	205988_at	8832	CD84	2.01326	0.0214044
	210895_s_at	942	CD86	5.40235	0.0239873
	202878_s_at	22918	CD93	3.29978	0.0375856
	206761_at	10225	CD96	2.3151	0.0234568
	205627_at	978	CDA	5.19487	0.0359856
	226056_at	57514	CDGAP	2.60091	0.00931315
	202284_s_at	1026	CDKN1A	4.01533	3.34856e-07
	211889_x_at	634	CEACAM1	3.9762	0.0348618
	207205_at	1089	CEACAM4	2.26334	0.000585984
	219505_at	51816	CECR1	2.58817	0.00222512
	215388_s_at	3075	CFH	3.21618	0.00188054
	208485_x_at	8837	CFLAR	3.80781	5.25759e-06
	206380_s_at	5199	CFP	8.1887	0.000752014
	209396_s_at	1116	CHI3L1	7.137	0.0403959
	213060_s_at	1117	CHI3L2	18.663	5.51418e-05
	213385_at	1124	CHN2	2.04378	0.0460541
	223987_at	25884	CHRDL2	3.89539	0.0121287
	226372_at	50515	CHST11	2.36674	0.0211498
	206207_at	1178	CLC	4.60067	0.000309806
	228707_at	137075	CLDN23	2.00995	0.0154335
	206682_at	10462	CLEC10A	2.1166	0.00303699
	233500_x_at	29121	CLEC2D	2.77588	0.0112526
	219947_at	50856	CLEC4A	5.50459	0.0115417
	1552552_s_at	170482	CLEC4C	2.9048	5.58821e-05
	1552772_at	338339	CLEC4D	12.3311	0.000187436
	222934_s_at	26253	CLEC4E	13.6823	0.00885669
	227742_at	54102	CLIC6	3.59712	0.00263501
	222043_at	1191	CLU	4.28345	0.0218871
	205518_s_at	8418	CMAH	2.7698	0.0151983
	229121_at	1240	CMKLR1	3.42437	0.012806
	229967_at	146225	CMTM2	8.01622	0.00259628
	217947_at	54918	CMTM6	2.23935	8.15393e-07
	1560754_at	112616	CMTM7	2.23538	0.00386331
	226751_at	25927	CNRIP1	2.59682	0.0421436
	212865_s_at	7373	COL14A1	4.1639	0.0260865
	232458_at	1281	COL3A1	3.75831	0.027186
	209083_at	11151	CORO1A	4.13748	0.0139629
	224583_at	23406	COTL1	2.69814	0.0153368
	204570_at	1346	COX7A1	2.78537	0.0235172
	242280_x_at	80315	CPEB4	2.85357	0.000246803
	206100_at	1368	CPM	2.86302	0.00012106
	218610_s_at	55313	CPPED1	2.13381	0.000847394
	226824_at	119587	CPXM2	3.84129	0.000438407
	244313_at	1378	CR1	4.73201	0.00669685
	217552_x_at	1378	CR1	4.4865	0.0132999
	228759_at	64764	CREB3L2	2.15539	1.20111e-06
	232555_at	9586	CREB5	4.5099	0.000775517
	209967_s_at	1390	CREM	2.72201	0.0185529
	203104_at	1436	CSF1R	2.73744	0.00640239
	210340_s_at	100133516	CSF2RA	8.00722	0.004125
	205159_at	1439	CSF2RB	6.17599	0.00277663
	203591_s_at	1441	CSF3R	5.52263	0.0394229
	219049_at	55790	CSGALNACT1	4.6118	0.0042237
	225557_at	64651	CSRNP1	2.67401	0.00126559
	210140_at	8530	CST7	4.94573	0.00745547
	234362_s_at	1493	CTLA4	3.74164	0.0448708
	202295_s_at	1512	CTSH	2.7997	0.000693583
	202087_s_at	1514	CTSL1	3.29574	0.016147
	202902_s_at	1520	CTSS	3.96648	0.000341858
	202158_s_at	10659	CUGBP2	4.40581	1.94127e-05
	205898_at	1524	CX3CR1	3.39717	0.00149821
	209687_at	6387	CXCL12	8.78817	0.0116144
	223454_at	58191	CXCL16	2.2607	0.0328014
	209774_x_at	2920	CXCL2	10.1465	0.00499876
	207850_at	2921	CXCL3	34.4027	0.000679664
	215101_s_at	6374	CXCL5	46.5663	0.0245269
	206336_at	6372	CXCL6	6.638	0.0155615
	203915_at	4283	CXCL9	3.61465	0.0229773
	217028_at	7852	CXCR4	3.73221	0.0479528
	220252_x_at	80231	CXorf21	2.94075	0.00429244
	241381_at	79742	CXorf36	2.08469	0.0180863
	231377_at	158830	CXorf65	3.47936	0.000591969
	203923_s_at	1536	CYBB	4.47469	0.00352591
	215785_s_at	26999	CYFIP2	2.86819	0.00412737
	226632_at	114757	CYGB	2.67829	0.0163284
	219825_at	56603	CYP26B1	5.91107	0.00234039
	205676_at	1594	CYP27B1	2.07317	0.0434418
	230866_at	10800	CYSLTR1	2.74974	0.0387725
	219183_s_at	27128	CYTH4	4.62027	0.00148585
	209606_at	9595	CYTIP	6.15167	0.0134442
	219837_s_at	54360	CYTL1	3.61508	0.0276398
	228329_at	1600	DAB1	4.00514	0.0152228
	240873_x_at	1601	DAB2	3.20394	0.00296905
	222859_s_at	27071	DAPP1	2.47777	0.000685814
	206588_at	1618	DAZL	3.89467	0.000962618
	215303_at	9201	DCLK1	2.83112	0.0102276
	209335_at	1634	DCN	4.23559	0.0324638
	239648_at	123879	DCUN1D3	2.00706	0.0245522
	220694_at	29065	DDEF1IT1	2.13983	0.0336406
	225442_at	4921	DDR2	3.80654	0.0299381
	228152_s_at	91351	DDX60L	2.70208	0.0296314
	205033_s_at	1667	DEFA1	7.12594	0.0069517
	221080_s_at	79958	DENND1C	2.31468	0.00225324
	53991_at	27147	DENND2A	2.36538	0.013215
	224009_x_at	10170	DHRS9	3.96303	0.00300214
	215506_s_at	9077	DIRAS3	3.23779	0.000292119
	212820_at	23312	DMXL2	2.47265	0.0283028
	208499_s_at	5611	DNAJC3	2.10769	0.000223745
	226281_at	92737	DNER	3.83711	0.000576454
	215151_at	55619	DOCK10	3.01983	0.0106885
	238356_at	139818	DOCK11	2.08733	0.0214406
	213160_at	1794	DOCK2	3.08225	0.0222256
	205003_at	9732	DOCK4	3.55587	0.000921426
	232843_s_at	81704	DOCK8	3.8684	0.000116053
	214054_at	9046	DOK2	2.75178	0.0193371
	223553_s_at	79930	DOK3	4.30122	0.0133395
	214844_s_at	55816	DOK5	2.24693	0.0231766
	219452_at	64174	DPEP2	3.29071	0.0472335
	211478_s_at	1803	DPP4	3.40002	0.0244338
	204646_at	1806	DPYD	2.48862	0.000383438
	218627_at	55332	DRAM	2.30344	0.0219221
	204014_at	1846	DUSP4	6.613	5.58058e-07
	209457_at	1847	DUSP5	2.67632	0.00557803
	208891_at	1848	DUSP6	2.1665	0.0387689
	218660_at	8291	DYSF	2.05361	0.0102366
	209365_s_at	1893	ECM1	3.29023	0.0496639
	227780_s_at	641700	ECSCR	2.61925	0.0121955
	204464_s_at	1909	EDNRA	2.0566	0.0306218
	204273_at	1910	EDNRB	4.48339	0.0186171
	209037_s_at	10938	EHD1	3.09893	0.000352386
	226789_at	133418	EMB	2.22182	0.00952469
	224374_s_at	84034	EMILIN2	2.81244	0.0327524
	204797_s_at	2009	EML1	2.54912	0.0206053
	203729_at	2014	EMP3	2.70235	0.0227533
	207111_at	2015	EMR1	3.28121	0.0368036
	207610_s_at	30817	EMR2	5.36351	0.00593265
	210724_at	84658	EMR3	4.87207	0.00504804
	201341_at	8507	ENC1	2.74082	0.00118153
	210839_s_at	5168	ENPP2	3.06744	0.0152982
	204160_s_at	22875	ENPP4	2.09437	0.001574
	207691_x_at	953	ENTPD1	2.84469	0.0352527
	206710_s_at	23136	EPB41L3	4.33583	0.000394108
	227609_at	94240	EPSTI1	2.39925	0.00476359
	205767_at	2069	EREG	4.03887	0.00838425
	1555355_a_at	2113	ETS1	2.153	0.0318797
	204774_at	2123	EVI2A	5.94155	0.00186505
	211742_s_at	2124	EVI2B	4.736	0.00544897
	208297_s_at	7813	EVI5	2.00833	0.00424753
	203305_at	2162	F13A1	3.99528	0.041644
	204713_s_at	2153	F5	13.6676	0.000869939
	223059_s_at	83641	FAM107B	2.18262	0.00132022
	230067_at	220108	FAM124A	5.34111	0.0090398
	214825_at	728215	FAM155A	2.23992	0.0176492
	227828_s_at	84141	FAM176A	2.16133	0.0159954
	226804_at	54757	FAM20A	6.18246	0.00840772
	226722_at	56975	FAM20C	3.34091	0.0431587
	229543_at	441168	FAM26F	5.93121	0.00210999
	220306_at	54855	FAM46C	2.84215	0.0381544
	209683_at	81553	FAM49A	5.50266	0.00206074
	206707_x_at	9750	FAM65B	8.22819	0.000907677
	227654_at	140876	FAM65C	3.63786	0.0388035
	204781_s_at	355	FAS	2.27179	0.00237231
	219427_at	79633	FAT4	3.67538	0.0137572
	201787_at	100133843	FBLN1	4.21044	0.0129073
	203886_s_at	2199	FBLN2	2.53278	0.0445793
	203184_at	2201	FBN2	2.00905	0.00287804
	209696_at	2203	FBP1	3.02732	0.000424673
	207674_at	2204	FCAR	8.68374	0.00947339
	1554899_s_at	2207	FCER1G	5.2663	0.0185796
	216950_s_at	100132417	FCGR1A	3.73068	0.00369051
	214511_x_at	2210	FCGR1B	3.42686	0.00181165
	203561_at	2212	FCGR2A	6.0889	0.0345747
	210889_s_at	2213	FCGR2B	3.59122	0.00281324
	210992_x_at	9103	FCGR2C	6.02736	0.0260961
	204006_s_at	2214	FCGR3A	6.91202	0.0115758
	204007_at	2215	FCGR3B	9.84304	0.017398
	218831_s_at	2217	FCGRT	2.39849	0.0257146
	1555153_s_at	115548	FCHO2	2.06484	0.0131417
	205237_at	2219	FCN1	11.5802	0.0024289
	238452_at	127943	FCRLB	2.26552	0.000998839
	223303_at	83706	FERMT3	4.09985	0.0346272
	221345_at	2867	FFAR2	5.95325	0.00634136
	215602_at	221472	FGD2	2.78716	0.000452472
	227811_at	89846	FGD3	3.44122	0.00165348
	227948_at	121512	FGD4	2.01453	7.51607e-05
	204422_s_at	2247	FGF2	10.3223	0.0120828
	205782_at	2252	FGF7	7.19162	0.000835307
	226705_at	2260	FGFR1	2.06861	0.0429458
	227265_at	10875	FGL2	3.67838	0.00297689
	208438_s_at	2268	FGR	4.91679	0.00242893
	1556325_at	27145	FILIP1	2.34139	0.0348658
	219117_s_at	51303	FKBP11	2.20006	0.0463424
	204236_at	2313	FLI1	3.16617	0.00683049
	239421_at	649446	FLJ35776	2.04187	0.0181663
	228702_at	378805	FLJ43663	2.16602	0.020011
	219316_s_at	55640	FLVCR2	2.35842	6.77297e-06
	212288_at	23048	FNBP1	2.39433	0.000264629
	229865_at	64778	FNDC3B	2.52596	0.0181058
	218881_s_at	2355	FOSL2	2.10394	0.00241924
	205935_at	2294	FOXF1	3.63087	0.0184449
	205119_s_at	2357	FPR1	11.9155	0.00363821
	210772_at	2358	FPR2	8.20529	5.58084e-05
	230422_at	2359	FPR3	3.32882	0.0131557
	242807_at	83856	FSD1L	2.16792	0.0390446
	214211_at	2495	FTH1	3.42456	0.00320068
	224252_s_at	53827	FXYD5	2.56423	3.08484e-07
	211794_at	2533	FYB	5.14654	0.00800697
	1559101_at	2534	FYN	3.59533	0.0232773
	213524_s_at	50486	G0S2	7.8861	0.0150059
	228410_at	139716	GAB3	2.59802	0.0386214
	205890_s_at	10537	GABBR1	2.25593	0.0422904
	207574_s_at	4616	GADD45B	3.52031	0.00201115
	203066_at	51363	GALNAC4S-6ST	2.00057	0.0344965
	236129_at	11227	GALNT5	3.90403	0.000145025
	228501_at	117248	GALNTL2	5.21264	0.0131981
	1552386_at	202309	GAPT	2.28616	0.00367157
	202191_s_at	8522	GAS7	2.42321	0.000109393
	202748_at	2634	GBP2	2.01974	0.0174605
	235175_at	115361	GBP4	2.6077	0.0129336
	229625_at	115362	GBP5	8.11918	0.000349596
	203765_at	25801	GCA	3.53018	0.00807894
	204224_s_at	2643	GCH1	2.6245	9.11157e-05
	221577_x_at	9518	GDF15	4.97007	0.000493817
	230090_at	2668	GDNF	2.59133	0.00147023
	205100_at	9945	GFPT2	3.44348	0.027084
	1552316_a_at	170575	GIMAP1	3.18483	0.0324673
	232024_at	26157	GIMAP2	2.58272	0.0453959
	219243_at	55303	GIMAP4	3.73698	0.00334963
	218805_at	55340	GIMAP5	3.11324	0.0102622
	229367_s_at	474344	GIMAP6	2.67051	0.00880882
	228071_at	168537	GIMAP7	3.33394	0.011325
	235306_at	155038	GIMAP8	3.34899	0.00509146
	214681_at	2710	GK	9.16601	0.000402899
	215966_x_at	2713	GK3P	7.07477	0.000831549
	225604_s_at	152007	GLIPR2	4.52455	0.00434438
	206662_at	2745	GLRX	4.25343	0.00724963
	229770_at	144423	GLT1D1	4.2706	0.00400968
	242281_at	2752	GLUL	2.87043	7.23555e-05
	204220_at	9535	GMFG	5.04621	0.019936
	218913_s_at	51291	GMIP	2.50259	4.0649e-05
	220108_at	9630	GNA14	2.00287	0.0413233
	201040_at	2771	GNAI2	2.22664	0.00114973
	224964_s_at	54331	GNG2	4.63849	0.00361178
	212335_at	2799	GNS	2.12155	0.041784
	209170_s_at	2824	GPM6B	2.2031	0.000967258
	65718_at	25960	GPR124	2.11606	0.0151535
	232267_at	283383	GPR133	3.452	0.0188496
	207651_at	29909	GPR171	5.12162	0.0119092
	205419_at	1880	GPR183	5.19313	0.0118534
	223767_at	53831	GPR84	8.41074	0.0099845
	220404_at	222487	GPR97	4.43529	0.0223947
	204265_s_at	63940	GPSM3	3.92617	0.000730786
	201348_at	2878	GPX3	2.5126	0.0272358
	244808_at	57655	GRAMD1A	2.44346	0.0192633
	204396_s_at	2869	GRK5	2.29232	0.00204766
	220577_at	387751	GVIN1	2.36406	0.00387398
	202947_s_at	2995	GYPC	2.57301	0.0025549
	210164_at	3002	GZMB	6.66861	0.0128646
	206666_at	3003	GZMK	4.57233	0.0361676
	206643_at	3034	HAL	3.11338	0.000524854
	230372_at	3037	HAS2	2.89005	0.0240532
	235458_at	84868	HAVCR2	2.80642	0.0267881
	211699_x_at	3039	HBA1	7.60187	0.00797706
	209116_x_at	3043	HBB	6.97545	0.0114757
	204848_x_at	3047	HBG1	9.05529	0.00552644
	208018_s_at	3055	HCK	4.55838	0.0191584
	202957_at	3059	HCLS1	3.57555	0.0160512
	223640_at	10870	HCST	3.06211	0.00251122
	1570200_at	92797	HELB	2.03198	8.23679e-05
	210997_at	3082	HGF	15.5989	0.00122978
	214472_at	3013	HIST1H2AD	2.20645	0.022474
	214455_at	8347	HIST1H2BC	2.33938	0.000600611
	210387_at	8339	HIST1H2BG	2.17626	0.0242786
	205671_s_at	3112	HLA-DOB	2.96199	0.0119268
	211990_at	3113	HLA-DPA1	2.13884	0.0255942
	201137_s_at	3115	HLA-DPB1	2.48042	0.0176281
	212671_s_at	3117	HLA-DQA1	3.14415	0.0261686
	210982_s_at	3122	HLA-DRA	2.38376	0.0465621
	204670_x_at	3123	HLA-DRB1	2.33677	0.0264696
	214438_at	3142	HLX	4.17878	0.0143159
	203665_at	3162	HMOX1	3.40829	0.0151799
	211732_x_at	3176	HNMT	3.51598	0.00423186
	227361_at	9953	HS3ST3B1	4.6621	0.00586627
	205404_at	3290	HSD11B1	5.56416	0.0142822
	213418_at	3310	HSPA6	4.14745	0.00967612
	207135_at	3356	HTR2A	2.40471	0.0121182
	202637_s_at	3383	ICAM1	3.48862	0.0171356
	204683_at	3384	ICAM2	2.63988	0.0271338
	204949_at	3385	ICAM3	3.89679	0.00200807
	207194_s_at	3386	ICAM4	3.07923	0.000319958
	201566_x_at	3398	ID2	2.39044	0.0268027
	210029_at	3620	IDO1	9.32129	0.00320313
	1568638_a_at	169355	IDO2	5.18109	0.00648099
	209721_s_at	25900	IFFO1	2.81693	0.0290006
	201422_at	10437	IFI30	2.32271	0.0490273
	201315_x_at	10581	IFITM2	2.20935	0.0304545
	210354_at	3458	IFNG	5.39328	0.0250274
	227870_at	57722	IGDCC4	4.24531	0.0245128
	211959_at	3488	IGFBP5	3.12483	0.0376533
	211633_x_at	3500	IGHG1	2.38225	0.0388189
	217145_at	50802	IGKC	2.68597	0.0316034
	217227_x_at	3535	IGLA	3.43714	0.0433679
	234350_at	28802	IGLC1	2.26524	0.0483266
	227154_at	84966	IGSF21	3.17563	0.00633502
	206420_at	10261	IGSF6	2.77196	0.0139627
	227295_at	121457	IKIP	2.24943	0.00174511
	227346_at	10320	IKZF1	3.93198	0.017881
	204912_at	3587	IL10RA	5.14031	0.00174829
	1552584_at	3594	IL12RB1	2.96325	0.0307619
	209827_s_at	3603	IL16	2.31579	0.00468048
	206618_at	8809	IL18R1	2.60869	0.0130608
	207072_at	8807	IL18RAP	5.12965	0.0113051
	205067_at	3553	IL1B	9.65435	0.0122847
	202948_at	3554	IL1R1	2.84315	0.0109558
	212659_s_at	3557	IL1RN	4.51002	0.00271012
	219971_at	50615	IL21R	4.35025	0.00291232
	204116_at	3561	IL2RG	3.54616	5.23609e-05
	209821_at	90865	IL33	2.60669	0.0080311
	230966_at	259307	IL4I1	3.25347	0.00844498
	205207_at	3569	IL6	12.7276	0.0290006
	204863_s_at	3572	IL6ST	2.27245	0.0188948
	226218_at	3575	IL7R	5.88466	0.0353658
	207094_at	3577	IL8RA	4.40432	0.0254282
	207008_at	3579	IL8RB	2.94183	0.000186135
	203332_s_at	3635	INPP5D	3.08576	4.96346e-06
	214735_at	26034	IPCEF1	2.03206	0.0149705
	231779_at	3656	IRAK2	2.31123	0.00134941
	202531_at	3659	IRF1	2.95671	0.000378627
	204562_at	3662	IRF4	3.27966	0.0169488
	208436_s_at	3665	IRF7	2.15229	0.00151118
	204057_at	3394	IRF8	2.49243	0.0101333
	240287_at	730249	IRG1	30.8387	0.000529334
	204698_at	3669	ISG20	3.03267	0.000365157
	201389_at	3678	ITGA5	2.15679	0.0393106
	1554240_a_at	3683	ITGAL	2.52782	0.0159824
	205786_s_at	3684	ITGAM	4.60266	0.0198321
	210184_at	3687	ITGAX	4.79308	0.039559
	1555349_a_at	3689	ITGB2	5.89202	0.0239182
	211339_s_at	3702	ITK	4.14724	0.0132409
	202746_at	9452	ITM2A	2.52973	0.00739657
	1552611_a_at	3716	JAK1	2.27114	0.035293
	205841_at	3717	JAK2	2.57451	3.99813e-05
	227677_at	3718	JAK3	3.88336	0.0338989
	227750_at	8997	KALRN	2.0233	0.0132609
	203845_at	8850	KAT2B	2.14127	0.000181338
	209948_at	3779	KCNMB1	2.67551	0.00924171
	204401_at	3783	KCNN4	2.47037	0.013494
	234103_at	343450	KCNT2	2.82591	0.0493895
	212188_at	115207	KCTD12	2.34113	0.0319445
	41386_i_at	23135	KDM6B	2.20923	0.00465036
	231031_at	654466	KGFLP2	2.83045	0.00607517
	212942_s_at	57214	KIAA1199	5.40344	0.00154456
	205978_at	9365	KL	2.36489	0.0111739
	219371_s_at	10365	KLF2	2.50266	0.0342991
	1560396_at	89857	KLHL6	2.65109	0.018989
	211138_s_at	8564	KMO	3.06335	0.00426275
	210644_s_at	3903	LAIR1	3.37716	0.00244769
	219407_s_at	10319	LAMC3	3.59756	0.0216838
	205569_at	27074	LAMP3	2.0867	0.0136708
	201720_s_at	7805	LAPTM5	4.1966	0.0081609
	221581_s_at	7462	LAT2	3.36653	0.0331096
	227013_at	26524	LATS2	2.02108	0.00163789
	207734_at	54900	LAX1	2.34507	0.0075243
	208885_at	3936	LCP1	5.78055	0.00338965
	244556_at	3937	LCP2	6.89299	0.0486558
	208450_at	3957	LGALS2	4.73746	0.00870307
	212658_at	10184	LHFPL2	2.2712	0.0344779
	205266_at	3976	LIF	4.27047	0.0151681
	210660_at	11024	LILRA1	6.53367	0.00126712
	207857_at	11027	LILRA2	8.49348	6.37073e-05
	1555643_s_at	353514	LILRA5	12.3955	0.000115742
	210784_x_at	11025	LILRA6	6.6787	0.00254378
	207104_x_at	10859	LILRB1	6.2233	0.00615039
	210146_x_at	10288	LILRB2	11.7487	0.000455269
	210225_x_at	11025	LILRB3	6.76285	0.00300322
	210152_at	11006	LILRB4	2.95818	0.00161133
	206440_at	8825	LIN7A	2.13187	0.0439323
	219181_at	9388	LIPG	2.39822	0.0313688
	200706_s_at	9516	LITAF	2.99782	0.00572095
	242767_at	29995	LMCD1	2.36772	0.00381622
	1564299_at	100127940	LOC100127940	2.94706	0.000322475
	1558920_at	100128590	LOC100128590	9.76457	0.000383899
	230505_at	145474	LOC145474	2.63025	0.00328464
	1558881_at	145820	LOC145820	2.02902	0.0160757
	1557049_at	149478	LOC149478	2.25253	0.00266828
	229295_at	150166	LOC150166	2.16468	0.00083196
	237032_x_at	283567	LOC283567	2.66006	0.00113545
	242332_at	283904	LOC283904	2.12476	0.0197331
	236846_at	284757	LOC284757	2.14976	0.00836023
	232504_at	285628	LOC285628	4.8941	0.0218792
	243601_at	285957	LOC285957	3.13356	0.0209183
	1560762_at	285972	LOC285972	2.15043	0.0238892
	238893_at	338758	LOC338758	2.15833	0.00153971
	233675_s_at	374491	LOC374491	2.11855	0.016596
	225381_at	399959	LOC399959	2.83081	0.00233167
	1558688_at	441461	LOC441461	2.05732	0.00891471
	229566_at	645638	LOC645638	2.17478	0.0389125
	214084_x_at	648998	LOC648998	5.95904	0.000583477
	237737_at	727770	LOC727770	2.14471	0.000891445
	1560199_x_at	728153	LOC728153	2.03584	0.000141245
	230952_at	730092	LOC730092	2.11064	0.00195059
	1559777_at	731424	LOC731424	13.5232	0.000169329
	242931_at	79836	LONRF3	2.14934	0.0324557
	228253_at	84695	LOXL3	2.29861	0.0230973
	204036_at	1902	LPAR1	3.15683	0.00169501
	206960_at	2846	LPAR4	3.3488	0.0165741
	202459_s_at	9663	LPIN2	2.10676	0.0269473
	203548_s_at	4023	LPL	7.95043	0.0126756
	216250_s_at	9404	LPXN	3.75471	0.000505791
	228648_at	116844	LRG1	2.12168	0.0221209
	35974_at	4033	LRMP	4.17199	9.64383e-05
	213909_at	131578	LRRC15	2.48489	0.0295007
	1568634_a_at	339977	LRRC66	2.51388	0.000826366
	201862_s_at	9208	LRRFIP1	2.01777	0.000180775
	229584_at	120892	LRRK2	3.84953	9.34479e-06
	209841_s_at	54674	LRRN3	5.14572	0.00163356
	1556427_s_at	221091	LRRN4CL	2.5295	0.0303222
	241368_at	440503	LSDP5	2.13921	2.10882e-05
	211581_x_at	7940	LST1	4.08253	0.00308704
	231124_x_at	4063	LY9	2.23048	0.0180457
	206584_at	23643	LY96	2.70462	0.0246304
	202625_at	4067	LYN	2.6798	0.020064
	1555745_a_at	4069	LYZ	3.44037	0.00317898
	205193_at	23764	MAFF	2.3791	0.0187924
	221760_at	4121	MAN1A1	2.14858	0.0394484
	227219_x_at	84557	MAP1LC3A	2.07084	3.27467e-05
	1558732_at	9448	MAP4K4	2.12704	6.85145e-05
	219574_at	55016	MARCH1	3.29403	0.00290055
	232224_at	5648	MASP1	5.25121	0.00972344
	230110_at	255231	MCOLN2	3.1521	0.0214435
	1554730_at	79772	MCTP1	2.89743	0.0139892
	217599_s_at	29969	MDFIC	2.11998	7.13974e-06
	225160_x_at	4193	MDM2	3.13121	7.08736e-07
	226210_s_at	55384	MEG3	3.81276	0.00780807
	230011_at	150365	MEI1	3.08597	0.0212237
	205619_s_at	4222	MEOX1	2.64759	0.014489
	225955_at	653506	METRNL	2.38673	0.00921767
	209703_x_at	25840	METTL7A	2.05064	0.00197899
	1553708_at	84847	MGC16075	3.15016	0.042316
	239186_at	221756	MGC39372	3.27055	4.8761e-08
	211026_s_at	11343	MGLL	2.30909	0.00079275
	237322_at	440823	MIAT	2.35017	0.0108277
	218376_s_at	64780	MICAL1	2.48231	0.00894693
	229437_at	114614	MIRHG2	6.30791	0.0182458
	238025_at	197259	MLKL	2.07358	7.68495e-05
	204575_s_at	4327	MMP19	6.04429	0.0148229
	201069_at	4313	MMP2	3.08454	0.0303261
	231688_at	4317	MMP8	11.8733	0.0056802
	204959_at	4332	MNDA	6.78103	0.00758528
	226841_at	219972	MPEG1	3.22706	0.0376299
	202974_at	4354	MPP1	2.23428	0.00751554
	225185_at	22808	MRAS	2.24689	0.00782879
	204438_at	414308	MRC1	4.84794	0.0111964
	230214_at	10335	MRVI1	2.46299	0.00519857
	229510_at	84689	MS4A14	6.56927	0.00265333
	1555728_a_at	51338	MS4A4A	4.14461	0.00246173
	230550_at	64231	MS4A6A	2.80245	0.0117502
	224358_s_at	58475	MS4A7	6.2072	0.00140837
	210319_x_at	4488	MSX2	3.00476	0.0433136
	216336_x_at	4493	MT1E	2.23266	0.00313352
	213629_x_at	4494	MT1F	3.87687	0.00625759
	204745_x_at	4495	MT1G	2.70554	0.00601778
	206461_x_at	4496	MT1H	2.84888	0.0029928
	217546_at	4499	MT1M	7.0827	0.00128639
	211456_x_at	645745	MT1P2	2.07196	0.0183839
	212185_x_at	4502	MT2A	2.06894	0.00338895
	1553602_at	118430	MUCL1	3.22545	0.0441758
	228846_at	4084	MXD1	2.74665	0.019223
	213733_at	4542	MYO1F	4.92889	0.00195062
	244654_at	64005	MYO1G	5.46306	0.00548092
	219728_at	9499	MYOT	2.06977	0.0296253
	228424_at	10004	NAALADL1	2.05924	0.00164722
	243296_at	10135	NAMPT	5.47901	0.00223631
	221207_s_at	26960	NBEA	2.01181	0.0432583
	212843_at	4684	NCAM1	2.17023	0.0446092
	204961_s_at	653361	NCF1	6.47569	0.00730816
	209949_at	4688	NCF2	3.92345	0.0431419
	207677_s_at	4689	NCF4	4.75289	0.000872128
	209734_at	3071	NCKAP1L	3.54858	0.00172885
	214657_s_at	283131	NCRNA00084	2.17264	0.000313138
	225799_at	541471	NCRNA00152	2.03659	0.000311726
	206022_at	4693	NDP	8.86345	0.00259803
	33767_at	4744	NEFH	3.89998	0.00426865
	243099_at	150372	NFAM1	3.09212	0.00194569
	226991_at	4773	NFATC2	2.35814	0.0271032
	209930_s_at	4778	NFE2	6.17331	0.00711996
	203927_at	4794	NFKBIE	2.09839	0.0112826
	205220_at	8843	NIACR2	3.22689	0.0384395
	203045_at	4814	NINJ1	3.1597	0.00207704
	229340_at	222698	NKAPL	2.18966	7.12209e-05
	213915_at	4818	NKG7	4.86326	0.0419428
	1552553_a_at	58484	NLRC4	4.45952	0.0408324
	207075_at	114548	NLRP3	8.23594	0.00892833
	206197_at	8382	NME5	3.08205	0.000826088
	209959_at	8013	NR4A3	6.70616	0.0356152
	204105_s_at	4897	NRCAM	3.95452	0.00150653
	223510_at	8828	NRP2	2.26934	0.000703154
	203939_at	4907	NT5E	2.15716	0.026548
	233072_at	84628	NTNG2	2.68613	0.0239435
	219334_s_at	64859	OBFC2A	2.66409	0.00183375
	219523_s_at	55714	ODZ3	2.23675	0.0131985
	219975_x_at	55301	OLAH	3.09254	0.00650553
	228170_at	116448	OLIG1	3.83187	0.0296253
	238720_at	4974	OMG	6.16187	0.0106968
	1554503_a_at	126014	OSCAR	4.38571	0.00616045
	210401_at	5023	P2RX1	2.9244	0.0335105
	220005_at	53829	P2RY13	4.85504	0.0345301
	206637_at	9934	P2RY14	3.79325	0.00898782
	229686_at	286530	P2RY8	3.62462	0.0160354
	220001_at	23569	PADI4	8.82083	0.00092408
	225622_at	55824	PAG1	3.20526	0.00977028
	202760_s_at	445815	PALM2-AKAP2	2.78084	0.0186644
	226435_at	89932	PAPLN	2.20514	0.00276822
	224942_at	5069	PAPPA	5.46636	0.000233957
	203060_s_at	9060	PAPSS2	2.67821	0.00557299
	226423_at	85315	PAQR8	2.17213	0.00521295
	223562_at	64098	PARVG	3.10003	0.00184265
	239100_x_at	22990	PCNX	2.20377	0.000715593
	213652_at	5125	PCSK5	2.13618	0.0113895
	208396_s_at	5136	PDE1A	2.11324	0.0106035
	222317_at	5140	PDE3B	2.85404	0.00977638
	204735_at	5141	PDE4A	2.69901	0.0349683
	203708_at	5142	PDE4B	7.90249	0.0234604
	204491_at	5144	PDE4D	2.17585	0.01137
	210305_at	9659	PDE4DIP	6.77375	0.0137781
	203131_at	5156	PDGFRA	3.26821	0.0142781
	225207_at	5166	PDK4	2.77657	0.0177896
	211564_s_at	8572	PDLIM4	2.18046	0.00206566
	212915_at	23024	PDZRN3	3.63497	0.000289715
	208981_at	5175	PECAM1	2.88211	0.0347267
	232213_at	57162	PELI1	3.13517	0.000188789
	207815_at	5197	PF4V1	11.601	0.0141954
	202464_s_at	5209	PFKFB3	3.1314	0.0162038
	204048_s_at	9749	PHACTR2	2.13282	0.000401664
	217999_s_at	22822	PHLDA1	2.83905	7.65038e-05
	229947_at	51050	PI15	11.5076	0.0386716
	219093_at	55022	PID1	9.15119	0.00107847
	226459_at	118788	PIK3AP1	6.81365	0.00217128
	203879_at	5293	PIK3CD	2.83695	0.0274808
	227645_at	23533	PIK3R5	5.26092	0.00331175
	219788_at	29992	PILRA	7.0975	0.0234246
	204269_at	11040	PIM2	2.93923	0.0289696
	240061_at	54103	PION	2.25566	0.00642873
	202732_at	11142	PKIG	2.34626	0.0147415
	219584_at	51365	PLA1A	4.79717	0.00633108
	209785_s_at	8605	PLA2G4C	2.06063	0.0373996
	219014_at	51316	PLAC8	3.82631	0.000439713
	210845_s_at	5329	PLAUR	6.00803	0.0357842
	213309_at	23228	PLCL2	3.30928	0.0047695
	203471_s_at	5341	PLEK	14.1013	0.000690425
	204436_at	80301	PLEKHO2	2.12523	0.0059461
	204958_at	1263	PLK3	2.00087	0.00877261
	232317_at	91584	PLXNA4	2.28602	0.0327268
	233177_s_at	25953	PNKD	2.50714	0.0463206
	209598_at	10687	PNMA2	2.87433	0.0460939
	211771_s_at	5452	POU2F2	3.18465	0.0132954
	214146_s_at	5473	PPBP	24.8176	0.00239249
	1559263_s_at	340152	PPIL4	3.84538	0.0224956
	41577_at	26051	PPP1R16B	2.59773	0.0128493
	44790_s_at	80183	PPP1R2P4	8.29133	0.0218243
	222662_at	79660	PPP1R3B	2.35696	0.00046952
	241742_at	84106	PRAM1	3.0011	0.00209059
	224909_s_at	57580	PREX1	4.12303	0.0236355
	214617_at	5551	PRF1	4.30907	0.0393595
	225968_at	166336	PRICKLE2	2.39013	0.000122476
	203680_at	5577	PRKAR2B	3.6562	0.0162353
	209685_s_at	5579	PRKCB	4.05846	0.00188865
	232629_at	60675	PROK2	21.456	0.0127208
	205991_s_at	5396	PRRX1	2.12935	0.0205127
	212805_at	158471	PRUNE2	2.73453	0.0289654
	211178_s_at	9051	PSTPIP1	3.6559	0.0101183
	219938_s_at	9050	PSTPIP2	2.28	0.00376983
	211661_x_at	5724	PTAFR	2.39246	0.00149518
	242622_x_at	5728	PTEN	3.19606	0.00717799
	215894_at	5729	PTGDR	2.42798	0.0387715
	211663_x_at	5730	PTGDS	3.77098	0.0156658
	206631_at	5732	PTGER2	3.19113	0.0462372
	204897_at	5734	PTGER4	2.21214	0.0497378
	207177_at	5737	PTGFR	8.26087	0.00206309
	238669_at	5742	PTGS1	2.95647	0.000609331
	206060_s_at	26191	PTPN22	2.94252	0.00215132
	206687_s_at	5777	PTPN6	2.12531	0.00354122
	204852_s_at	5778	PTPN7	2.25029	0.0258047
	212587_s_at	5788	PTPRC	5.63708	0.0431285
	1559018_at	5791	PTPRE	3.10892	0.000395681
	227396_at	5795	PTPRJ	3.14896	0.046305
	203329_at	5797	PTPRM	2.45021	0.0165526
	206157_at	5806	PTX3	6.8145	0.0216779
	213325_at	25945	PVRL3	2.23659	0.0364943
	212012_at	7837	PXDN	2.09874	0.0230223
	240413_at	149628	PYHIN1	3.71066	0.019401
	212636_at	9444	QKI	2.26858	0.0290757
	205174_s_at	25797	QPCT	3.972	0.00408301
	201482_at	5768	QSOX1	3.07636	0.000685872
	219622_at	55647	RAB20	3.03719	0.00500029
	225251_at	53917	RAB24	2.00002	1.61141e-05
	209515_s_at	5873	RAB27A	2.3501	0.000183944
	217763_s_at	11031	RAB31	2.38541	0.00215306
	228113_at	326624	RAB37	2.52275	0.00627921
	238695_s_at	116442	RAB39B	2.91913	0.000290035
	226633_at	51762	RAB8B	3.30129	0.00197636
	213603_s_at	5880	RAC2	3.64315	0.00391373
	204070_at	5920	RARRES3	2.37803	0.0102101
	223467_at	51655	RASD1	2.82458	0.00703178
	205590_at	10125	RASGRP1	2.31209	0.00609368
	203185_at	9770	RASSF2	3.68312	0.0154521
	226436_at	83937	RASSF4	3.28101	0.0063285
	209487_at	11030	RBPMS	2.42253	0.000632396
	208370_s_at	1827	RCAN1	2.34988	0.0215301
	212646_at	23180	RFTN1	2.98341	0.00371955
	209568_s_at	23179	RGL1	2.38671	0.0245954
	220334_at	26575	RGS17	2.10063	0.0117708
	223809_at	64407	RGS18	3.6581	0.00425613
	202388_at	5997	RGS2	3.83383	0.010993
	203823_at	5998	RGS3	2.97296	0.015175
	203175_at	391	RHOG	2.32531	2.0064e-05
	238906_s_at	57381	RHOJ	2.6106	0.0212659
	212120_at	23433	RHOQ	2.43879	0.0409287
	223168_at	58480	RHOU	3.3382	0.00377173
	227983_at	196383	RILPL2	2.33359	0.0346271
	60471_at	79890	RIN3	2.2785	9.68253e-05
	209544_at	8767	RIPK2	2.50714	0.0289049
	206111_at	6036	RNASE2	3.22956	0.00296954
	1565544_at	50862	RNF141	3.0168	0.018458
	228153_at	255488	RNF144B	2.07347	0.00257996
	226028_at	54538	ROBO4	2.25052	0.0162007
	238935_at	51065	RPS27L	2.82799	1.84174e-05
	212912_at	6196	RPS6KA2	2.17074	0.0056041
	204802_at	6236	RRAD	4.19091	1.2376e-06
	223342_at	50484	RRM2B	2.23716	0.000536165
	242625_at	91543	RSAD2	2.51408	0.0421467
	203485_at	6252	RTN1	3.47912	0.00179006
	205529_s_at	862	RUNX1T1	3.4668	0.0183967
	205863_at	6283	S100A12	3.62668	0.000116361
	203186_s_at	6275	S100A4	3.31208	0.000364449
	214370_at	6279	S100A8	2.1623	0.0219302
	214456_x_at	6288	SAA1	4.1486	0.0319018
	212845_at	23034	SAMD4A	2.29217	0.0413556
	226603_at	219285	SAMD9L	2.28232	0.000457437
	1559882_at	25939	SAMHD1	3.49798	0.000903601
	220330_s_at	64092	SAMSN1	7.77473	0.00884823
	204923_at	54440	SASH3	3.00329	0.0130212
	213988_s_at	6303	SAT1	2.34807	0.000336666
	203408_s_at	6304	SATB1	2.80027	0.00105451
	206995_x_at	8578	SCARF1	2.88593	0.00247744
	240830_at	677769	SCARNA17	2.23725	0.00171487
	205508_at	6324	SCN1B	2.37001	0.00477739
	205475_at	11341	SCRG1	2.64377	0.0339528
	212154_at	6383	SDC2	3.0782	0.0204167
	202082_s_at	6397	SEC14L1	2.09519	0.0250048
	215641_at	9871	SEC24D	2.06778	0.00606022
	212451_at	9728	SECISBP2L	2.67913	0.00146227
	213716_s_at	6398	SECTM1	2.16483	0.000883047
	206211_at	6401	SELE	6.3075	0.0239026
	204563_at	6402	SELL	10.498	0.0138858
	206049_at	6403	SELP	4.33211	0.00529449
	209879_at	6404	SELPLG	3.92443	0.00736681
	228891_at	10507	SEMA4D	2.66254	0.000438654
	212415_at	23157	SEPT6	2.3849	0.00820475
	202833_s_at	5265	SERPINA1	6.18801	0.0307106
	202376_at	12	SERPINA3	2.11111	0.0165034
	239213_at	1992	SERPINB1	2.36206	0.000693181
	242814_at	5272	SERPINB9	6.2354	1.60506e-05
	223195_s_at	83667	SESN2	2.58744	6.35418e-05
	203320_at	10019	SH2B3	2.42921	0.0197599
	210116_at	4068	SH2D1A	4.48853	0.0189241
	207351_s_at	9047	SH2D2A	2.22568	0.0172606
	201811_x_at	9467	SH3BP5	3.80908	0.000205572
	1554168_a_at	30011	SH3KBP1	3.24516	0.00419815
	219256_s_at	54436	SH3TC1	2.09603	3.94524e-05
	228400_at	57619	SHROOM3	2.73526	0.00765011
	219519_s_at	6614	SIGLEC1	3.12227	0.00664391
	1552807_a_at	89790	SIGLEC10	3.40232	0.00714701
	215856_at	284266	SIGLEC15	2.97351	0.000174018
	207224_s_at	27036	SIGLEC7	3.18843	0.0370814
	202897_at	140885	SIRPA	2.41671	0.0234372
	1554624_a_at	10326	SIRPB1	3.47188	0.0328868
	203760_s_at	6503	SLA	4.90849	0.0292745
	232234_at	84174	SLA2	3.13769	0.00329709
	206181_at	6504	SLAMF1	8.15524	0.00127822
	1552497_a_at	114836	SLAMF6	2.06205	0.00200736
	222838_at	57823	SLAMF7	4.34219	0.000320418
	219386_s_at	56833	SLAMF8	3.92043	0.0147191
	210423_s_at	6556	SLC11A1	6.77089	0.00329172
	219915_s_at	117247	SLC16A10	5.29785	0.00410832
	202856_s_at	9123	SLC16A3	2.74674	0.0175908
	205234_at	9122	SLC16A4	3.4887	0.00659955
	225491_at	6506	SLC1A2	7.28239	0.0177442
	205896_at	6583	SLC22A4	4.06452	0.0461133
	219090_at	57419	SLC24A3	2.0394	0.0320313
	222529_at	51312	SLC25A37	3.73092	0.0274304
	221024_s_at	81031	SLC2A10	2.08086	0.0244582
	227176_at	114134	SLC2A13	2.55987	0.000204732
	222088_s_at	144195	SLC2A14	8.60129	0.0166699
	202499_s_at	6515	SLC2A3	9.42009	0.0127882
	204204_at	1318	SLC31A2	2.42933	0.000185843
	209267_s_at	64116	SLC39A8	6.84154	0.0089117
	235299_at	84102	SLC41A2	3.13979	0.0379906
	213113_s_at	29015	SLC43A3	2.12858	0.00268805
	228486_at	23446	SLC44A1	2.06727	0.0460668
	204588_s_at	9056	SLC7A7	4.97141	0.00809586
	1556583_a_at	6546	SLC8A1	2.86437	0.00680676
	220460_at	53919	SLCO1C1	2.13946	0.00332194
	211557_x_at	11309	SLCO2B1	3.22727	0.00708439
	219911_s_at	28231	SLCO4A1	2.5463	0.0273986
	232636_at	139065	SLITRK4	2.36938	0.00158623
	225282_at	64744	SMAP2	2.5916	0.00157009
	213488_at	25992	SNED1	3.557	0.00045396
	207474_at	54861	SNRK	2.05034	0.00194881
	223028_s_at	51429	SNX9	2.77254	0.012599
	215223_s_at	6648	SOD2	4.29198	0.00749247
	230707_at	6653	SORL1	3.11229	0.000156578
	208392_x_at	3431	SP110	2.10009	0.00912628
	207777_s_at	11262	SP140	3.42309	0.0055883
	228975_at	80320	SP6	2.11811	5.82139e-06
	219888_at	6676	SPAG4	2.62051	0.0344228
	229331_at	132671	SPATA18	3.45811	2.21445e-06
	202524_s_at	9806	SPOCK2	2.44433	0.0318425
	209436_at	10418	SPON1	3.34627	0.0271257
	201858_s_at	5552	SRGN	7.53828	0.0120951
	204955_at	8406	SRPX	2.39446	0.00534938
	205499_at	27286	SRPX2	2.44798	0.00241406
	217650_x_at	6483	ST3GAL2	2.26374	0.0010169
	203217_s_at	8869	ST3GAL5	2.35672	0.0025076
	213355_at	10402	ST3GAL6	2.22847	0.00492297
	230261_at	7903	ST8SIA4	3.61593	0.0293787
	227607_at	57559	STAMBPL1	2.16113	0.00913267
	206868_at	9754	STARD8	2.08965	0.00387699
	206118_at	6775	STAT4	4.0696	0.00170586
	203010_at	6776	STAT5A	2.34116	0.00523127
	212550_at	6777	STAT5B	2.09767	0.0150424
	225871_at	261729	STEAP2	3.15116	0.00859614
	220187_at	79689	STEAP4	3.66979	0.000702891
	203047_at	6793	STK10	2.37117	0.00878477
	205214_at	9262	STK17B	2.77533	0.00363116
	235670_at	8676	STX11	4.91625	2.93842e-05
	223939_at	56670	SUCNR1	2.27811	0.0118612
	207601_at	27284	SULT1B1	2.78548	0.00217124
	225720_at	171024	SYNPO2	4.64788	0.0474796
	209198_s_at	23208	SYT11	2.80201	0.0178196
	238423_at	94120	SYTL3	3.06161	0.000383237
	229991_s_at	94121	SYTL4	2.0639	0.0104445
	234050_at	117289	TAGAP	8.72598	0.00196887
	209813_x_at	445347	TARP	6.06616	0.0290569
	225544_at	6926	TBX3	2.36293	0.0341212
	236345_at	6916	TBXAS1	2.62402	0.00335235
	227705_at	56849	TCEAL7	2.83859	0.0261553
	204931_at	6943	TCF21	3.08738	0.0227057
	204158_s_at	10312	TCIRG1	2.04398	0.00699259
	1569385_s_at	54790	TET2	2.14663	0.0168162
	233514_x_at	56159	TEX11	3.74017	0.00612663
	206715_at	22797	TFEC	3.14608	0.00292455
	209676_at	7035	TFPI	2.50639	0.0215907
	209278_s_at	7980	TFPI2	5.66966	0.0114824
	208944_at	7048	TGFBR2	2.12643	0.0189954
	201042_at	7052	TGM2	2.21726	0.0455721
	239336_at	7057	THBS1	3.04317	0.0145697
	239529_at	497189	TIFAB	2.01528	0.00974357
	201666_at	7076	TIMP1	3.91375	0.0174385
	203167_at	7077	TIMP2	2.54227	0.0148053
	210176_at	7096	TLR1	3.54944	0.0230693
	204924_at	7097	TLR2	5.55228	0.0115205
	224341_x_at	7099	TLR4	4.86834	0.00603699
	229560_at	51311	TLR8	7.55283	0.000721926
	230061_at	116441	TM4SF18	2.283	0.0256689
	224321_at	23671	TMEFF2	2.48165	2.37398e-05
	219230_at	55273	TMEM100	3.50086	0.00269573
	1552302_at	113277	TMEM106A	3.10036	0.00330368
	218999_at	55281	TMEM140	2.93851	0.00985314
	219690_at	79713	TMEM149	2.93664	0.00226396
	213338_at	25907	TMEM158	3.52578	0.0466228
	224916_at	340061	TMEM173	2.10994	0.000310519
	218345_at	55365	TMEM176A	3.14126	0.0265394
	220532_s_at	28959	TMEM176B	2.92407	0.0216672
	232591_s_at	55754	TMEM30A	2.01777	9.44318e-05
	226338_at	55529	TMEM55A	2.71721	0.0420094
	238429_at	137835	TMEM71	6.00559	0.0410178
	229452_at	92162	TMEM88	2.26418	0.0399733
	202644_s_at	7128	TNFAIP3	2.88788	0.0429032
	206025_s_at	7130	TNFAIP6	11.1961	0.0199386
	210260_s_at	25816	TNFAIP8	2.16836	0.00174819
	211163_s_at	8794	TNFRSF10C	10.3642	0.000270261
	227345_at	8793	TNFRSF10D	3.32882	9.24647e-05
	204932_at	4982	TNFRSF11B	6.43558	0.00817143
	209354_at	8764	TNFRSF14	2.17413	5.86303e-05
	203508_at	7133	TNFRSF1B	6.92436	0.00319602
	206467_x_at	8771	TNFRSF6B	2.07013	0.019553
	210643_at	8600	TNFSF11	4.24897	0.0176273
	209500_x_at	407977	TNFSF12	2.52712	0.00583934
	210314_x_at	8741	TNFSF13	2.39119	0.00625869
	223502_s_at	10673	TNFSF13B	5.28348	0.00108788
	221085_at	9966	TNFSF15	3.51831	0.00442937
	207426_s_at	7292	TNFSF4	2.64725	0.00195616
	241819_at	944	TNFSF8	7.08923	0.000178259
	243423_at	10318	TNIP1	3.34796	0.00284002
	220655_at	79931	TNIP3	7.11264	0.000478655
	210609_s_at	9540	TP53I3	2.8546	0.0038527
	221218_s_at	27010	TPK1	2.05226	0.00173585
	205599_at	7185	TRAF1	2.82033	0.0120389
	240265_at	80342	TRAF3IP3	4.72882	0.00186557
	217147_s_at	50852	TRAT1	3.34599	0.0365057
	213293_s_at	10346	TRIM22	2.64396	0.000127758
	209859_at	114088	TRIM9	3.3197	0.0341049
	217590_s_at	8989	TRPA1	10.7446	0.0205678
	227610_at	441631	TSPAN11	3.93694	0.000679417
	227236_at	10100	TSPAN2	2.07613	0.0488657
	209264_s_at	7106	TSPAN4	2.25188	0.0212722
	229404_at	117581	TWIST2	3.3697	0.0160142
	204122_at	7305	TYROBP	4.23106	0.00834587
	208998_at	7351	UCP2	3.30113	0.00825979
	203234_at	7378	UPP1	2.00282	0.0421976
	204929_s_at	10791	VAMP5	2.7576	8.91316e-06
	206219_s_at	7409	VAV1	3.76647	0.000716582
	1555938_x_at	7431	VIM	2.835	0.00569225
	205922_at	8875	VNN2	10.251	0.00140341
	220528_at	55350	VNN3	2.5269	0.0237088
	242957_at	220001	VWCE	6.71756	1.95301e-06
	202112_at	7450	VWF	2.80729	0.0123923
	200629_at	7453	WARS	2.4957	0.00291158
	38964_r_at	7454	WAS	2.63145	0.0101144
	202663_at	7456	WIPF1	3.79767	0.0333371
	203827_at	55062	WIPI1	2.6541	0.00679436
	200670_at	7494	XBP1	2.04372	0.0455857
	1556420_s_at	388403	YPEL2	2.35422	0.000166449
	214032_at	7535	ZAP70	2.29599	0.0378254
	242020_s_at	81030	ZBP1	2.3709	0.00712252
	212419_at	219654	ZCCHC24	2.8655	0.0127549
	235593_at	9839	ZEB2	5.47161	0.00801782
	201531_at	7538	ZFP36	2.45969	0.0030087
	1554638_at	9765	ZFYVE16	2.24132	0.00572518
	219628_at	64393	ZMAT3	2.45187	2.96423e-05
	1552634_a_at	94039	ZNF101	2.27321	0.0407393
	230789_at	140883	ZNF280B	2.12887	0.0104047
	214746_s_at	168544	ZNF467	2.28894	0.00278244
