# Supplementary material for: Discovery of a Good Responder Subtype of Esophageal Squamous Cell Carcinoma with Cytotoxic T-Lymphocyte Signatures Activated by Chemoradiotherapy
Source: PLoS One. 2015 Dec 1;10(12):e0143804. doi: 10.1371/journal.pone.0143804 (PMC4666638; doi:10.1371/journal.pone.0143804)
Supplement: S2 Table — (XLSX) [file pone.0143804.s004.xlsx]

## Sheet: Supplemental Table 2
	S2 Table. 688 underexpressed genes in 19 post-treatment CR cases.
	Probe ID	NCBI Gene ID	Gene symbol	Fold change	p-value (t-test)
	215465_at	26154	ABCA12	3.4263	0.00965313
	1558460_at	10057	ABCC5	2.06273	0.0131667
	214358_at	31	ACACA	2.23775	0.0095354
	219962_at	59272	ACE2	2.78702	0.022646
	244463_at	8745	ADAM23	2.45288	0.0411347
	210505_at	131	ADH7	4.57205	0.00512052
	200903_s_at	191	AHCY	2.21283	0.00021834
	212992_at	113146	AHNAK2	2.1958	0.0294803
	201674_s_at	8165	AKAP1	2.12041	0.000161423
	206561_s_at	57016	AKR1B10	7.61514	0.00409335
	205623_at	218	ALDH3A1	6.87482	0.0177196
	202054_s_at	224	ALDH3A2	2.09651	0.00535498
	204942_s_at	222	ALDH3B2	5.44749	0.0362004
	203722_at	8659	ALDH4A1	2.29201	0.0203068
	223355_at	56052	ALG1	2.10987	5.13064e-05
	225625_at	121642	ALKBH2	2.02458	0.00136276
	207206_s_at	239	ALOX12	2.51479	0.0465053
	243276_at	259173	ALS2CL	2.29713	0.0498608
	206385_s_at	288	ANK3	3.34634	0.00107434
	242045_at	253650	ANKRD18A	2.13903	0.00637303
	220144_s_at	63926	ANKRD5	2.01252	0.00047098
	227034_at	65124	ANKRD57	2.2854	0.00232203
	203074_at	244	ANXA8	4.8649	0.0100575
	65517_at	10053	AP1M2	2.8103	0.00681303
	203946_s_at	384	ARG2	2.22562	0.0116633
	37117_at	23779	ARHGAP8	3.07054	0.0014859
	208009_s_at	27237	ARHGEF16	2.1177	0.00239744
	205109_s_at	50649	ARHGEF4	2.97065	0.0101387
	204765_at	7984	ARHGEF5	2.35027	0.0035446
	227915_at	51676	ASB2	2.26052	0.00345099
	235266_at	29028	ATAD2	2.47365	0.00256622
	220223_at	79915	ATAD5	2.02622	0.000730414
	212062_at	10079	ATP9A	2.35892	0.000197616
	239219_at	9212	AURKB	2.49527	0.021091
	223374_s_at	8706	B3GALNT1	2.15229	0.00268522
	206435_at	2583	B4GALNT1	2.10045	0.00504005
	227371_at	55971	BAIAP2L1	3.00717	0.00146453
	219498_s_at	53335	BCL11A	2.13606	0.00643416
	236491_at	10017	BCL2L10	3.15015	0.00685836
	211715_s_at	622	BDH1	2.01075	0.018808
	224367_at	84707	BEX2	3.02595	0.000535125
	1559510_at	80823	BHLHB9	2.14279	0.0110738
	209590_at	655	BMP7	3.76931	0.00249945
	229975_at	658	BMPR1B	2.26053	0.0433158
	1552487_a_at	646	BNC1	4.10506	0.00200924
	212563_at	23246	BOP1	2.46919	1.55045e-05
	224484_s_at	84312	BRMS1L	2.0215	0.000162196
	203612_at	705	BYSL	2.46284	0.000351833
	217809_at	28969	BZW2	2.03036	0.000453906
	226313_at	219738	C10orf35	2.0788	0.00119771
	228155_at	84293	C10orf58	2.12204	0.0180549
	227736_at	387695	C10orf99	6.80954	0.0305235
	238805_at	91894	C11orf52	2.11284	0.00527043
	240354_at	121273	C12orf54	2.5934	0.00917319
	236840_at	115749	C12orf56	6.20475	0.00016405
	217188_s_at	11161	C14orf1	2.18902	0.00997385
	219166_at	55172	C14orf104	2.26281	0.000268238
	1553801_a_at	112487	C14orf126	2.36107	0.00362892
	227806_at	404550	C16orf74	2.24334	0.0230988
	226456_at	116028	C16orf75	2.13072	0.00229616
	217640_x_at	220134	C18orf24	2.62188	0.00205289
	214173_x_at	8725	C19orf2	2.32113	5.98983e-06
	223631_s_at	64073	C19orf33	3.74144	0.0358642
	219010_at	55765	C1orf106	2.92941	0.0047178
	218712_at	54955	C1orf109	2.07519	4.80277e-05
	220011_at	79000	C1orf135	2.17426	0.000443684
	236058_at	126695	C1orf172	5.38781	0.00166025
	1558508_a_at	388722	C1orf53	2.14834	0.00129723
	208910_s_at	708	C1QBP	2.21398	0.000829466
	225890_at	92667	C20orf72	2.01494	2.27121e-05
	219004_s_at	54069	C21orf45	2.12376	5.27934e-05
	224523_s_at	84319	C3orf26	2.48045	7.88868e-06
	219474_at	79669	C3orf52	2.74365	0.000304258
	239697_x_at	200844	C3orf67	2.62817	0.0350904
	204238_s_at	10591	C6orf108	2.34593	5.76709e-05
	1554314_at	135398	C6orf141	3.595	0.000248203
	232038_at	221322	C6orf170	2.17509	0.000125964
	226710_at	414919	C8orf82	2.66168	2.11518e-08
	1557014_a_at	158228	C9orf122	2.62873	0.0167324
	212848_s_at	84909	C9orf3	2.10716	0.00990746
	205199_at	768	CA9	2.27856	0.0403311
	202715_at	790	CAD	2.31364	4.29422e-07
	210020_x_at	810	CALML3	3.76906	0.025394
	220414_at	51806	CALML5	3.22622	0.0345969
	210026_s_at	29775	CARD10	2.60864	0.007071
	1552682_a_at	57082	CASC5	2.00798	0.00152174
	243386_at	54897	CASZ1	2.38624	0.0134042
	220638_s_at	23624	CBLC	5.66467	0.00141148
	209213_at	873	CBR1	3.41438	0.000116015
	205379_at	874	CBR3	3.16122	0.00388156
	235644_at	165055	CCDC138	2.02795	0.0217999
	232398_at	284992	CCDC150	2.20459	0.00255302
	222809_x_at	317762	CCDC85C	2.3333	0.00366134
	224027_at	56477	CCL28	2.67067	0.0103472
	210021_s_at	10309	CCNO	2.85156	0.00490394
	201326_at	908	CCT6A	2.14641	1.26253e-05
	210325_at	909	CD1A	2.0121	0.00126016
	205264_at	10849	CD3EAP	2.18146	0.000122717
	201005_at	928	CD9	2.14827	0.00215746
	1555772_a_at	993	CDC25A	2.83609	0.0064739
	214721_x_at	23580	CDC42EP4	2.16516	0.000561024
	201131_s_at	999	CDH1	4.95014	0.00609059
	203256_at	1001	CDH3	6.63547	0.00415366
	235287_at	1021	CDK6	3.31132	0.00129091
	204159_at	1031	CDKN2C	2.11648	0.00016279
	205709_s_at	1040	CDS1	3.2831	0.0123796
	1553970_s_at	1056	CEL	3.28828	0.0360739
	41660_at	9620	CELSR1	3.02151	0.00122938
	204029_at	1952	CELSR2	3.01758	0.00298746
	205165_at	1951	CELSR3	2.26646	0.00410686
	219294_at	55166	CENPQ	2.41504	7.3863e-06
	1554489_a_at	80321	CEP70	2.27881	0.00151733
	219531_at	55722	CEP72	2.24669	0.000698931
	203976_s_at	10036	CHAF1A	2.09809	0.000401064
	224462_s_at	84303	CHCHD6	2.23123	9.28058e-05
	226350_at	1122	CHML	2.77301	4.73116e-07
	226803_at	92421	CHMP4C	3.79567	0.00174722
	205567_at	8534	CHST1	2.32549	0.00134436
	1554264_at	26586	CKAP2	3.15007	0.00781283
	229610_at	150468	CKAP2L	2.87349	0.00085984
	202712_s_at	1159	CKMT1A	4.14652	0.00259142
	204170_s_at	1164	CKS2	2.13653	0.000703922
	206166_s_at	9635	CLCA2	4.7414	0.0256705
	230002_at	23155	CLCC1	2.03533	0.0159175
	222549_at	9076	CLDN1	3.99162	0.00174018
	201428_at	1364	CLDN4	3.10432	0.023019
	202790_at	1366	CLDN7	2.54702	0.029321
	219414_at	64084	CLSTN2	2.80012	0.00769993
	207342_at	1258	CNGB1	2.605	0.0450099
	227209_at	1272	CNTN1	3.2374	0.0125811
	204636_at	1308	COL17A1	7.00795	0.000466109
	242345_at	340267	COL28A1	5.61112	4.34695e-05
	213110_s_at	1287	COL4A5	2.19727	0.00821131
	223515_s_at	51805	COQ3	2.12452	0.00185383
	228931_at	51117	COQ4	2.07528	9.99859e-06
	227177_at	7464	CORO2A	2.03191	0.0056902
	203634_s_at	1374	CPT1A	2.14267	0.00316999
	232609_at	92359	CRB3	2.35283	0.0139213
	223475_at	83690	CRISPLD1	2.03306	0.0192092
	220445_s_at	389903	CSAG2	9.13601	0.00262819
	201112_s_at	1434	CSE1L	2.30966	4.02129e-05
	207030_s_at	1466	CSRP2	2.21631	0.000455382
	206224_at	1469	CST1	2.53134	0.0461557
	225525_at	85379	CTA-221G9.4	2.25618	0.0108663
	202613_at	1503	CTPS	2.36979	1.85193e-05
	214782_at	2017	CTTN	2.46293	1.12597e-05
	239155_at	653108	CXADRP1	8.56888	0.000525362
	218002_s_at	9547	CXCL14	8.47908	0.00836864
	201066_at	1537	CYC1	2.49874	4.33317e-06
	206504_at	1591	CYP24A1	5.5835	0.000706362
	244407_at	51302	CYP39A1	2.28355	0.0144823
	229290_at	92196	DAPL1	10.0792	0.0191434
	1007_s_at	780	DDR1	2.79193	5.32558e-05
	221414_s_at	81623	DEFB126	2.54853	0.00774824
	235545_at	55635	DEPDC1	3.59001	0.000343923
	233115_at	55789	DEPDC1B	2.10153	0.0135231
	200862_at	1718	DHCR24	3.21048	0.00321455
	201790_s_at	1717	DHCR7	3.54517	1.79744e-05
	214079_at	10202	DHRS2	3.69103	0.00391139
	202481_at	9249	DHRS3	2.31125	0.0404722
	229097_at	81624	DIAPH3	2.33062	0.000355112
	216212_s_at	1736	DKC1	2.34912	0.000932539
	220262_s_at	65989	DLK2	2.01019	0.000165902
	208216_at	1748	DLX4	2.3898	1.55772e-05
	1554333_at	55466	DNAJA4	2.16482	0.0029705
	1555360_a_at	55735	DNAJC11	2.00854	0.00014059
	225359_at	131118	DNAJC19	2.1841	6.99151e-07
	236055_at	165545	DQX1	4.65015	0.00575335
	206033_s_at	1825	DSC3	10.4559	0.00239749
	205595_at	1830	DSG3	4.3299	0.0326368
	200606_at	1832	DSP	5.29993	0.00606196
	204455_at	667	DST	11.5789	0.000482104
	219597_s_at	53905	DUOX1	3.79052	0.0475607
	1554648_a_at	90527	DUOXA1	2.25136	0.0445046
	205762_s_at	11062	DUS4L	2.27598	0.0012663
	219990_at	79733	E2F8	3.05679	0.0168923
	227103_s_at	9718	ECE2	2.04518	7.58429e-05
	227955_s_at	1946	EFNA5	2.04904	0.0404611
	210880_s_at	10278	EFS	2.21952	0.000186834
	206254_at	1950	EGF	3.49973	0.00604151
	225645_at	26298	EHF	2.52797	0.048708
	201510_at	1999	ELF3	2.82288	0.0239082
	219411_at	79767	ELMO3	2.23191	0.000194262
	240284_x_at	10436	EMG1	2.93636	0.00537012
	1568777_at	161436	EML5	3.05944	0.000953182
	204975_at	2013	EMP2	2.12243	0.00365649
	207060_at	2020	EN2	3.32966	0.000499838
	217820_s_at	55740	ENAH	2.02069	0.00030848
	223427_s_at	54566	EPB41L4B	2.27321	0.00285994
	229292_at	57669	EPB41L5	3.27931	0.00633218
	201839_s_at	4072	EPCAM	14.7814	2.64931e-05
	205977_s_at	2041	EPHA1	2.39801	0.0382172
	220318_at	55040	EPN3	2.54177	0.0282211
	223895_s_at	55040	EPN3	3.49917	0.0217169
	208156_x_at	83481	EPPK1	4.03061	0.000486934
	226213_at	2065	ERBB3	5.54326	0.00749191
	219650_at	54821	ERCC6L	3.06476	0.00178545
	221542_s_at	11160	ERLIN2	2.00495	6.45795e-05
	235178_x_at	157570	ESCO2	2.48433	0.00939424
	219121_s_at	54845	ESRP1	7.46143	0.00213064
	219395_at	80004	ESRP2	4.43004	0.00996692
	204503_at	2125	EVPL	3.79533	0.0360519
	214507_s_at	23404	EXOSC2	2.63046	0.000808016
	218481_at	56915	EXOSC5	2.08036	8.19377e-06
	214734_at	23086	EXPH5	2.13262	0.00648634
	203358_s_at	2146	EZH2	2.06895	0.000186272
	221664_s_at	50848	F11R	2.02516	0.00184692
	205774_at	2161	F12	3.01089	0.00710937
	213506_at	2150	F2RL1	2.37507	0.0027926
	202345_s_at	2171	FABP5	2.76853	0.0200159
	226863_at	642273	FAM110C	6.15156	0.00294669
	1557129_a_at	374393	FAM111B	2.42796	0.0127108
	220685_at	54954	FAM120C	2.1081	0.0085658
	1564467_at	84140	FAM161A	2.32986	0.00667313
	218898_at	79850	FAM57A	2.59928	5.41108e-05
	238741_at	84985	FAM83A	2.54447	0.0456511
	1563900_at	222584	FAM83B	3.28363	0.00112345
	225687_at	81610	FAM83D	2.97874	0.00326391
	235269_at	113828	FAM83F	2.93045	0.00385029
	226129_at	286077	FAM83H	3.78255	0.000918466
	225864_at	157638	FAM84B	2.43594	0.0104983
	203806_s_at	2175	FANCA	2.05602	0.000101933
	1553244_at	2187	FANCB	4.0334	0.000414261
	212218_s_at	2194	FASN	2.60611	4.27813e-05
	208153_s_at	2196	FAT2	7.40734	0.000849715
	211623_s_at	2091	FBL	2.015	0.000194612
	225099_at	200933	FBXO45	2.13698	3.85939e-05
	218796_at	55612	FERMT1	4.10252	0.00404487
	1555137_a_at	55785	FGD6	2.00043	0.0015048
	205014_at	9982	FGFBP1	4.13618	0.0218557
	203638_s_at	2263	FGFR2	4.90883	0.0039176
	204379_s_at	2261	FGFR3	5.99079	0.00343634
	1553413_at	80078	FLJ13744	26.4437	4.69999e-05
	235147_at	150538	FLJ32063	2.04685	0.00448683
	231882_at	100131139	FLJ39632	2.34755	0.0012041
	239010_at	642477	FLJ39632	4.59477	0.0010729
	222853_at	23767	FLRT3	2.09576	0.0401104
	206912_at	2304	FOXE1	4.66578	0.00516009
	1555352_at	93986	FOXP2	2.49261	0.0113021
	226145_s_at	80144	FRAS1	2.59948	0.00723463
	207178_s_at	2444	FRK	3.56595	0.00971673
	202489_s_at	5349	FXYD3	10.1006	0.00407092
	234472_at	114805	GALNT13	3.86091	0.00155
	203397_s_at	2591	GALNT3	2.33099	0.00962254
	212379_at	2618	GART	2.13844	5.28024e-05
	238756_at	283431	GAS2L3	2.01628	0.0011931
	227517_s_at	60674	GAS5	2.01248	0.00086495
	216733_s_at	2628	GATM	3.01218	0.00217936
	1559607_s_at	163351	GBP6	4.41113	0.0467487
	205164_at	23464	GCAT	2.19577	0.00917978
	225161_at	85476	GFM1	2.07084	8.5132e-05
	203560_at	8836	GGH	2.4965	6.08569e-05
	205498_at	2690	GHR	2.40882	0.00255302
	218719_s_at	64785	GINS3	2.22712	0.00169703
	205490_x_at	2707	GJB3	4.1756	0.0028677
	206156_at	2709	GJB5	5.20596	0.00639023
	231771_at	10804	GJB6	9.72924	0.00679599
	236026_at	55105	GPATCH2	2.35276	2.95484e-08
	202756_s_at	2817	GPC1	2.18749	0.00372147
	213094_at	57211	GPR126	2.06092	0.0410565
	212070_at	9289	GPR56	2.66857	2.78534e-05
	219936_s_at	53836	GPR87	7.71798	0.0031875
	205240_at	29899	GPSM2	3.72239	0.00334034
	202831_at	2877	GPX2	11.1486	0.0034717
	229616_s_at	196996	GRAMD2	3.2484	8.31443e-05
	206204_at	2888	GRB14	2.27488	0.0461667
	210761_s_at	2886	GRB7	2.17363	0.0348926
	219388_at	79977	GRHL2	7.49222	0.000641393
	229377_at	79774	GRTP1	3.53226	9.45134e-05
	202967_at	2941	GSTA4	2.32772	0.00845209
	215333_x_at	2944	GSTM1	2.02947	0.00268993
	204418_x_at	2946	GSTM2	2.06165	0.0122829
	218412_s_at	9569	GTF2IRD1	2.09308	0.000604935
	228765_at	84163	GTF2IRD2	2.38175	7.76216e-06
	204317_at	51512	GTSE1	2.01348	0.00285181
	227829_at	120071	GYLTL1B	2.65722	0.000805627
	201036_s_at	3033	HADH	2.07116	0.00199858
	223541_at	3038	HAS3	6.59093	0.00186701
	232298_at	401093	hCG_1806964	2.0594	0.0147103
	238022_at	643911	hCG_1815491	2.39385	0.00359548
	218594_at	55127	HEATR1	2.40088	1.93303e-06
	203394_s_at	3280	HES1	2.12589	0.00652907
	231928_at	54626	HES2	3.47069	0.0253353
	204755_x_at	3131	HLF	2.53995	0.0055368
	216548_x_at	128872	HMGB3L1	2.10184	2.02986e-05
	212115_at	90861	HN1L	2.20721	0.000491454
	232271_at	3174	HNF4G	2.98682	0.00332257
	219976_at	51361	HOOK1	3.00292	0.00734605
	223861_at	84072	HORMAD1	4.59551	0.00387162
	213150_at	3206	HOXA10	4.38385	0.000129609
	206847_s_at	3204	HOXA7	2.48914	2.65658e-05
	214651_s_at	3205	HOXA9	3.16518	0.0174028
	210086_at	55806	HR	3.80735	0.000633777
	219984_s_at	57110	HRASLS	5.97427	1.67744e-05
	206864_s_at	8739	HRK	2.0148	0.0101872
	1552767_a_at	90161	HS6ST2	2.91659	0.0291331
	205829_at	3292	HSD17B1	2.7468	0.0117337
	37512_at	8630	HSD17B6	3.23032	7.34551e-05
	213540_at	7923	HSD17B8	2.1438	0.00154851
	200800_s_at	3303	HSPA1A	2.03	0.000464356
	211538_s_at	3306	HSPA2	2.89102	1.3732e-06
	205543_at	22824	HSPA4L	2.16678	0.0154914
	201841_s_at	3315	HSPB1	2.57908	0.00830399
	209291_at	3400	ID4	2.33366	0.00186706
	220744_s_at	55764	IFT122	2.616	0.00343589
	203820_s_at	10643	IGF2BP3	2.36329	0.0440351
	239430_at	374918	IGFL1	4.50342	0.0207732
	202421_at	3321	IGSF3	3.16791	0.00108441
	219115_s_at	53832	IL20RA	2.93989	0.0302332
	203126_at	3613	IMPA2	3.80832	0.000142044
	214705_at	10207	INADL	4.07106	0.000231926
	218305_at	79711	IPO4	2.08521	8.46718e-06
	1552477_a_at	3664	IRF6	6.23893	0.000850582
	228462_at	153572	IRX2	7.17307	3.20233e-05
	220225_at	50805	IRX4	4.10464	0.017534
	215177_s_at	3655	ITGA6	2.96256	0.00675233
	204990_s_at	3691	ITGB4	4.62885	0.000666781
	226535_at	3694	ITGB6	5.43564	0.0047442
	201189_s_at	3710	ITPR3	2.19634	5.89168e-05
	209098_s_at	182	JAG1	2.15319	0.0144641
	32137_at	3714	JAG2	2.09568	0.000197634
	229139_at	56704	JPH1	2.58363	0.00290332
	225807_at	84962	JUB	2.59168	0.000400041
	201015_s_at	3728	JUP	4.01571	0.00737327
	205206_at	3730	KAL1	3.45444	2.78484e-06
	204679_at	3775	KCNK1	3.17477	0.000920345
	231230_at	54207	KCNK10	3.04347	0.00733369
	244623_at	56479	KCNQ5	2.56678	0.0166421
	226246_at	284252	KCTD1	2.65333	0.00349974
	212348_s_at	23028	KDM1	2.04776	3.63287e-05
	212456_at	23277	KIAA0664	2.00857	0.000932969
	213424_at	23366	KIAA0895	2.24007	0.000834784
	235301_at	222223	KIAA1324L	2.23036	0.00145782
	224746_at	57648	KIAA1522	5.14387	0.000202995
	1568617_a_at	57662	KIAA1543	4.03108	0.00242938
	230166_at	158405	KIAA1958	2.44707	0.00413084
	226003_at	55605	KIF21A	2.6527	0.00108718
	211519_s_at	11004	KIF2C	2.42365	7.03415e-06
	239853_at	147700	KLC3	7.22568	0.000150281
	209212_s_at	688	KLF5	4.95461	0.00152795
	227875_at	90293	KLHL13	2.7719	0.00368357
	244264_at	346689	KLRG2	6.59053	9.10767e-05
	219692_at	79412	KREMEN2	3.98483	0.000115039
	218798_at	65095	KRI1	2.72002	0.0021614
	205900_at	3848	KRT1	6.6343	0.0140028
	209351_at	3861	KRT14	3.47121	0.0497754
	204734_at	3866	KRT15	13.6737	0.00934121
	209800_at	3868	KRT16	5.96694	0.0351968
	205157_s_at	3872	KRT17	6.12324	0.00677219
	201596_x_at	3875	KRT18	3.20206	0.0075834
	201820_at	3852	KRT5	5.47373	0.00681824
	214580_x_at	286887	KRT6A	5.89265	0.0176652
	209126_x_at	3854	KRT6B	5.90411	0.0203639
	234635_at	85285	KRTAP4-1	3.1391	0.0079942
	203287_at	3898	LAD1	2.16501	0.0284202
	203726_s_at	3909	LAMA3	2.94847	0.0158313
	209270_at	3914	LAMB3	3.45419	5.59711e-05
	207517_at	3918	LAMC2	2.77181	0.00412973
	1554252_a_at	204219	LASS3	3.61848	0.0236205
	218922_s_at	79603	LASS4	2.2806	0.00591031
	206400_at	3963	LGALS7	13.2191	0.00278024
	206140_at	9355	LHX2	4.40672	0.000217875
	212325_at	22998	LIMCH1	2.33549	0.000743905
	216952_s_at	84823	LMNB2	2.30579	0.000298072
	239763_at	100129965	LOC100129965	2.35445	2.94062e-05
	1558152_at	100131262	LOC100131262	2.16163	0.00286673
	240382_at	100131914	LOC100131914	3.49836	0.00125393
	225657_at	152217	LOC152217	2.30805	1.72872e-06
	1564651_at	221710	LOC221710	2.08033	0.000119422
	225457_s_at	25845	LOC25845	2.28121	1.20285e-05
	1557267_s_at	284952	LOC284952	2.01395	0.0083648
	1569923_s_at	285708	LOC285708	6.33045	2.12357e-05
	233934_at	349160	LOC349160	3.1442	0.00146189
	237563_s_at	440731	LOC440731	2.11306	0.00172882
	1555942_a_at	642587	LOC642587	5.78033	0.0030132
	222361_at	643224	LOC643224	2.31956	0.00770732
	1557094_at	653110	LOC653110	2.44902	0.00971592
	215812_s_at	386757	LOC653562	2.78668	0.000134556
	224623_at	728554	LOC728554	2.05106	0.00673176
	1566465_at	728987	LOC728987	4.1927	0.00208693
	202779_s_at	27338	LOC731049	2.3545	8.79783e-06
	220816_at	23566	LPAR3	2.32631	0.00888807
	47560_at	22859	LPHN1	2.23964	9.14148e-05
	209867_s_at	23284	LPHN3	3.59325	0.000822909
	226908_at	121227	LRIG3	2.37872	0.00213908
	212850_s_at	4038	LRP4	2.32577	0.00158581
	218816_at	55227	LRRC1	3.7917	0.00135123
	221536_s_at	55341	LSG1	2.00787	7.53965e-06
	202903_at	23658	LSM5	2.03224	0.000176124
	208190_s_at	51599	LSR	2.52788	0.00131713
	216388_s_at	1241	LTB4R	2.9023	0.0107356
	206276_at	8581	LY6D	8.89559	0.0229036
	223687_s_at	54742	LY6K	5.72629	6.6845e-07
	219188_s_at	28992	MACROD1	2.08516	0.000255687
	210503_at	4110	MAGEA11	3.97802	0.0161911
	1553830_s_at	266740	MAGEA2	5.20344	0.0464758
	224650_at	114569	MAL2	7.59252	0.0128541
	202890_at	9053	MAP7	2.00191	0.0121354
	228262_at	256714	MAP7D2	5.44533	0.0124353
	221047_s_at	4139	MARK1	2.7914	0.00021202
	235141_at	153562	MARVELD2	2.64509	0.0141362
	239148_at	91862	MARVELD3	3.43307	0.00376974
	216237_s_at	4174	MCM5	2.38428	4.09734e-05
	238977_at	4175	MCM6	2.07395	0.0283965
	204058_at	4199	ME1	2.41141	0.0285516
	226869_at	1953	MEGF6	3.08131	0.0003945
	203510_at	4233	MET	3.49472	3.88732e-05
	91816_f_at	399664	MEX3D	2.30939	5.80573e-07
	228261_at	142678	MIB2	2.03906	0.00186654
	203636_at	4281	MID1	2.28385	0.00477926
	244246_at	145282	MIPOL1	3.51175	0.000285254
	212022_s_at	4288	MKI67	2.89761	0.00392719
	224713_at	84365	MKI67IP	2.0203	5.52312e-05
	229305_at	79682	MLF1IP	2.28074	0.00772059
	239272_at	79148	MMP28	2.51356	0.0211402
	219703_at	55329	MNS1	2.5528	0.000743511
	214614_at	3110	MNX1	2.42611	0.00927586
	203956_at	22880	MORC2	2.16661	6.61262e-09
	230518_at	10205	MPZL2	2.29394	0.0261243
	219162_s_at	65003	MRPL11	2.0839	0.000219558
	225315_at	219927	MRPL21	2.31192	0.000230196
	208787_at	11222	MRPL3	2.00386	0.000141678
	243219_x_at	54534	MRPL50	2.02109	0.00516933
	210008_s_at	6183	MRPS12	2.81657	0.000366085
	218982_s_at	349075	MRPS17	2.07588	3.98664e-05
	225196_s_at	64949	MRPS26	2.34199	8.16893e-05
	205455_at	4486	MST1R	2.72283	0.0125573
	219363_s_at	51001	MTERFD1	2.00121	3.54753e-05
	202309_at	4522	MTHFD1	2.09727	0.000386991
	233803_s_at	10514	MYBBP1A	3.10718	0.000204451
	202431_s_at	4609	MYC	2.61761	0.000116505
	218330_s_at	89797	NAV2	2.09069	5.49182e-05
	201774_s_at	9918	NCAPD2	2.05005	3.54869e-05
	209159_s_at	65009	NDRG4	3.38856	0.00190129
	212445_s_at	23327	NEDD4L	2.10976	0.000815806
	221805_at	4747	NEFL	4.1749	0.0350804
	203413_at	4753	NELL2	3.00823	0.00242705
	201830_s_at	10276	NET1	2.11504	0.00656654
	227240_at	25791	NGEF	2.65895	0.0325685
	226490_at	57224	NHSL1	2.39068	0.00495754
	230188_at	348938	NIPAL4	3.01801	0.0153836
	205204_at	4828	NMB	2.33568	0.000310892
	228090_at	349565	NMNAT3	2.34147	0.000851008
	229220_x_at	64434	NOM1	2.15893	9.80276e-05
	204501_at	4856	NOV	2.0383	0.0296993
	225911_at	255743	NPNT	2.81134	0.000569772
	201467_s_at	1728	NQO1	3.88345	0.000240761
	206645_s_at	190	NR0B1	4.23258	0.000198822
	206291_at	4922	NTS	5.17156	0.0229623
	224581_s_at	64710	NUCKS1	2.03004	6.59762e-06
	206550_s_at	9631	NUP155	2.25334	7.37301e-07
	212247_at	23165	NUP205	2.33359	1.39541e-05
	220520_s_at	54830	NUP62CL	3.77936	0.00228749
	207877_s_at	4931	NVL	2.01706	0.00330328
	221967_at	11247	NXPH4	2.02158	0.0141424
	225314_at	132299	OCIAD2	2.0835	0.00287604
	231867_at	57451	ODZ2	5.65067	0.00130644
	243531_at	220064	ORAOV1	2.42064	0.000127104
	229396_at	5017	OVOL1	2.61375	0.0216341
	211778_s_at	58495	OVOL2	2.6962	0.00244537
	207455_at	5028	P2RY1	2.19551	0.0152684
	220779_at	51702	PADI3	5.61743	0.00523979
	203228_at	5050	PAFAH1B3	2.52682	0.00013533
	201014_s_at	10606	PAICS	2.42233	0.00010319
	208051_s_at	10605	PAIP1	2.08924	4.69211e-05
	219461_at	56924	PAK6	3.40288	0.00359424
	1555310_a_at	56924	PAK6	2.94521	0.00708703
	210094_s_at	56288	PARD3	2.13938	0.0232211
	235165_at	84612	PARD6B	2.80016	0.00311863
	214086_s_at	10038	PARP2	2.29682	1.98179e-05
	205833_s_at	25859	PART1	2.26052	0.0167474
	204004_at	5074	PAWR	2.03519	0.00538219
	235795_at	5080	PAX6	3.42421	0.0268181
	212694_s_at	5096	PCCB	2.02181	0.000162197
	1555019_at	92211	PCDH21	2.2029	0.0313145
	228640_at	5099	PCDH7	2.26536	0.000909747
	213558_at	27445	PCLO	3.14339	0.00400293
	224467_s_at	84306	PDCD2L	2.19083	0.0020297
	207621_s_at	10400	PEMT	2.28343	3.16088e-05
	1569701_at	8863	PER3	2.28644	0.0327804
	236009_at	64065	PERP	4.35695	0.00888227
	201120_s_at	10857	PGRMC1	2.34512	3.27956e-05
	201397_at	26227	PHGDH	2.44287	0.00102206
	205450_at	5255	PHKA1	2.02509	5.02262e-05
	215129_at	5288	PIK3C2G	2.61847	0.0377338
	207469_s_at	8544	PIR	2.95213	0.00192022
	230076_at	83394	PITPNM3	2.62679	0.0150452
	208502_s_at	5307	PITX1	3.80228	0.0273168
	221854_at	5317	PKP1	11.6503	0.00274663
	209873_s_at	11187	PKP3	3.4691	0.00366081
	207222_at	8399	PLA2G10	2.04337	0.0135772
	229385_s_at	257000	PLAC2	5.61301	0.00583992
	228171_s_at	25894	PLEKHG4	2.09442	9.01167e-05
	230441_at	153478	PLEKHG4B	2.58698	6.71548e-06
	233030_at	80339	PNPLA3	2.30652	0.00233482
	204835_at	5422	POLA1	2.19637	0.000113138
	205909_at	5427	POLE2	3.21026	6.0235e-06
	209317_at	9533	POLR1C	2.05417	0.000270538
	210235_s_at	8500	PPFIA1	2.07749	3.65415e-05
	204228_at	10465	PPIH	2.15679	0.0014424
	235113_at	122769	PPIL5	2.02254	7.89678e-06
	226907_at	81706	PPP1R14C	3.55643	0.0165088
	228010_at	5522	PPP2R2C	3.48606	0.00427922
	207749_s_at	5523	PPP2R3A	2.4507	0.000150343
	211658_at	7001	PRDX2	2.01602	0.00055225
	230087_at	145270	PRIMA1	3.6679	0.00989914
	238441_at	5563	PRKAA2	3.28358	0.0200821
	208694_at	5591	PRKDC	2.41632	3.68707e-06
	1556190_s_at	5621	PRNP	2.44446	0.0296599
	1552797_s_at	150696	PROM2	3.91024	0.0123378
	226966_at	25766	PRPF40B	4.48502	5.01547e-05
	238513_at	79056	PRRG4	2.99207	0.00442792
	208165_s_at	10279	PRSS16	2.6696	0.01555
	202525_at	5652	PRSS8	3.47586	0.0142021
	223062_s_at	29968	PSAT1	2.56135	0.000139076
	242055_at	389362	PSMG4	2.52573	0.000471056
	224950_at	5738	PTGFRN	2.14309	0.00146737
	228824_s_at	22949	PTGR1	2.12412	0.0066016
	208820_at	5747	PTK2	2.11416	4.92913e-07
	209466_x_at	5764	PTN	3.30613	0.00175508
	217777_s_at	51495	PTPLAD1	2.30701	4.52502e-06
	227741_at	201562	PTPLB	2.13141	0.000518357
	215066_at	5792	PTPRF	2.68581	3.39679e-05
	204469_at	5803	PTPRZ1	5.08203	0.0268551
	203554_x_at	9232	PTTG1	2.18789	0.00303841
	218984_at	54517	PUS7	2.43603	9.15901e-06
	225211_at	5818	PVRL1	2.1375	0.00967808
	223540_at	81607	PVRL4	2.92501	0.0301526
	218186_at	57111	RAB25	6.73744	0.0151305
	219412_at	23682	RAB38	2.61339	0.0302501
	223471_at	117177	RAB3IP	2.12273	0.00062205
	216880_at	5890	RAD51L1	3.08877	0.000310714
	219494_at	25788	RAD54B	3.22458	1.21737e-05
	204558_at	8438	RAD54L	4.35122	0.000193408
	206591_at	5896	RAG1	2.61743	0.00512285
	202483_s_at	5902	RANBP1	2.18963	7.02032e-05
	218657_at	51195	RAPGEFL1	3.29786	0.0227383
	1553986_at	158158	RASEF	2.47	0.038348
	219142_at	65997	RASL11B	2.3925	0.000613769
	226021_at	157506	RDH10	2.05048	0.0333903
	1553015_a_at	9401	RECQL4	2.19507	4.04576e-07
	203696_s_at	5982	RFC2	2.01913	0.000656783
	1554897_s_at	54933	RHBDL2	2.67074	0.0107574
	206137_at	9699	RIMS2	3.30998	0.00124841
	224450_s_at	83732	RIOK1	2.51642	6.03487e-06
	221215_s_at	54101	RIPK4	7.20042	0.00419006
	219263_at	79589	RNF128	3.89983	0.0137501
	1557545_s_at	494470	RNF165	3.21386	0.00102197
	224394_at	9616	RNF7	2.01244	0.00599616
	220513_at	100129128	RP11-257K9.7	11.7629	0.00105117
	201529_s_at	6117	RPA1	2.09332	3.11829e-05
	216962_at	84268	RPAIN	3.56352	0.00286203
	213427_at	10799	RPP40	2.38633	0.000330393
	219037_at	51018	RRP15	2.02058	0.00090396
	235354_s_at	51319	RSRC1	2.09377	0.00674363
	225150_s_at	6242	RTKN	2.48535	0.00084837
	228550_at	65078	RTN4R	2.13755	0.00108175
	204268_at	6273	S100A2	4.11103	0.0182182
	232170_at	338324	S100A7A	4.03282	0.0383186
	244758_at	114821	SCAND3	3.15583	0.0262032
	200832_s_at	6319	SCD	3.0086	0.00183759
	1552365_at	85477	SCIN	2.36012	0.00250053
	203453_at	6337	SCNN1A	3.91313	0.0366799
	241436_at	6340	SCNN1G	5.37313	0.00516085
	201287_s_at	6382	SDC1	2.55062	0.0100863
	229522_at	93517	SDR42E1	2.71796	0.00749163
	239492_at	284904	SEC14L4	3.12761	0.000244431
	234725_s_at	10509	SEMA4B	2.52198	0.00283839
	229620_at	6414	SEPP1	2.43614	0.0133409
	217272_s_at	5275	SERPINB13	3.38615	0.0473252
	204855_at	5268	SERPINB5	7.10006	0.0115039
	233907_s_at	56256	SERTAD4	3.00559	0.00491174
	235683_at	143686	SESN3	2.20809	0.0292291
	209260_at	2810	SFN	5.19206	0.0166288
	233903_s_at	26084	SGEF	2.24514	0.0040867
	205637_s_at	6457	SH3GL3	2.17229	0.00420093
	243582_at	153769	SH3RF2	2.96502	0.0432489
	205063_at	8487	SIP1	2.15515	0.000551101
	221010_s_at	23408	SIRT5	2.20456	0.000356872
	210567_s_at	6502	SKP2	2.44005	6.04183e-06
	219874_at	84561	SLC12A8	2.35591	0.000463405
	202235_at	6566	SLC16A1	2.15853	0.00076924
	238029_s_at	151473	SLC16A14	2.22341	0.00780271
	223194_s_at	63027	SLC22A23	2.0846	0.00361125
	218275_at	1468	SLC25A10	2.26926	0.000797729
	220474_at	89874	SLC25A21	2.01932	0.0360978
	219733_s_at	10998	SLC27A5	4.13306	0.00014224
	201250_s_at	6513	SLC2A1	3.53102	0.000163802
	224579_at	81539	SLC38A1	2.11566	0.000104536
	219215_s_at	55630	SLC39A4	2.45685	2.62223e-06
	239352_at	55117	SLC6A15	2.4797	0.0244988
	239394_at	6530	SLC6A2	2.12423	0.0157915
	210854_x_at	6535	SLC6A8	2.88303	1.5753e-05
	201195_s_at	8140	SLC7A5	2.89241	0.000704498
	213253_at	10592	SMC2	2.23926	7.58412e-05
	218788_s_at	64754	SMYD3	2.18193	3.09551e-05
	209516_at	10322	SMYD5	2.03952	0.00620976
	201563_at	6652	SORD	2.1105	0.0035763
	206122_at	6665	SOX15	4.76029	0.00446951
	228038_at	6657	SOX2	7.02943	0.00652084
	227498_at	55553	SOX6	4.52051	0.0168827
	224013_s_at	83595	SOX7	2.23603	0.021499
	230763_at	128153	SPATA17	2.69402	0.000417186
	210715_s_at	10653	SPINT2	2.6023	5.93637e-05
	209218_at	6713	SQLE	2.00293	0.000779772
	211056_s_at	6715	SRD5A1	2.0989	0.0155545
	202308_at	6720	SREBF1	2.08785	0.000793676
	200957_s_at	6749	SSRP1	2.01392	3.25275e-06
	203019_x_at	117178	SSX2IP	2.17279	0.000401837
	216905_s_at	6768	ST14	2.00097	0.013459
	228821_at	84620	ST6GAL2	3.12649	0.00358069
	221610_s_at	55620	STAP2	2.06448	0.038542
	200783_s_at	3925	STMN1	2.72054	0.00188419
	235852_at	85439	STON2	2.7445	0.0269616
	234317_s_at	56977	STOX2	2.20614	0.00892018
	226822_at	56977	STOX2	2.31631	0.00875817
	217815_at	11198	SUPT16H	2.0277	1.90036e-05
	223821_s_at	55061	SUSD4	5.06854	0.0142254
	1554572_a_at	79723	SUV39H2	2.10533	0.000591383
	202761_s_at	23224	SYNE2	2.01887	0.00244531
	203998_s_at	6857	SYT1	4.52062	0.00135848
	202286_s_at	4070	TACSTD2	5.14052	0.00723601
	223231_at	83940	TATDN1	2.01323	1.22437e-05
	203715_at	6905	TBCE	2.20316	1.25354e-05
	220789_s_at	9238	TBRG4	2.11404	0.00106726
	233320_at	146771	TCAM1	4.08936	0.000207743
	223274_at	6941	TCF19	2.51859	5.52513e-05
	204281_at	7004	TEAD4	2.00676	0.000319777
	203400_s_at	7018	TF	3.55887	0.0398481
	204653_at	7020	TFAP2A	5.87062	0.000529459
	218605_at	64216	TFB2M	2.21686	1.0103e-05
	219735_s_at	29842	TFCP2L1	2.50009	0.00209299
	203588_s_at	7029	TFDP2	2.30169	4.81911e-05
	220607_x_at	51497	TH1L	2.20771	2.12459e-06
	219800_s_at	79896	THNSL1	2.56633	2.4022e-05
	222835_at	79875	THSD4	2.38595	0.0231826
	201764_at	79022	TMEM106C	2.4728	0.000176392
	1557137_at	200728	TMEM17	2.14846	0.00557357
	218897_at	80775	TMEM177	2.02744	2.00992e-05
	228671_at	199953	TMEM201	2.70706	1.53978e-05
	213285_at	161291	TMEM30B	4.72488	0.000248261
	1554485_s_at	140738	TMEM37	3.64409	0.0053059
	234672_s_at	55706	TMEM48	2.22549	0.000139598
	218960_at	56649	TMPRSS4	6.6945	0.0225996
	205742_at	7137	TNNI3	3.04467	0.000556448
	213201_s_at	7138	TNNT1	2.4232	0.0364002
	230398_at	84951	TNS4	5.18278	0.000125309
	220403_s_at	63970	TP53AIP1	5.34201	0.00801262
	232546_at	7161	TP73	2.50781	0.000770951
	201688_s_at	7163	TPD52	2.32837	0.00382413
	203786_s_at	7164	TPD52L1	3.80673	0.0127259
	230104_s_at	11076	TPPP	2.05797	0.0107552
	218876_at	51673	TPPP3	2.37595	0.0328823
	239061_at	348825	TPRXL	2.8187	0.0456566
	202504_at	23650	TRIM29	9.11357	0.00611069
	225879_at	283989	TSEN54	2.17939	2.34004e-05
	205807_s_at	7286	TUFT1	3.04148	0.00309988
	202316_x_at	10277	UBE4B	3.06905	0.00919266
	206094_x_at	54575	UGT1A1	11.1609	0.000102149
	208358_s_at	7368	UGT8	6.44328	5.9279e-07
	202706_s_at	7372	UMPS	2.10232	8.51069e-05
	202330_s_at	7374	UNG	2.65222	1.02588e-05
	227256_at	57478	USP31	2.06065	5.39318e-07
	238562_at	84294	UTP23	2.12851	0.0145642
	226029_at	57216	VANGL2	3.11002	2.69276e-05
	203856_at	7443	VRK1	2.04707	0.000639422
	203797_at	7447	VSNL1	5.12033	0.00855293
	224715_at	89891	WDR34	2.07361	0.000140777
	226882_x_at	10785	WDR4	2.6078	0.00838873
	225170_at	11091	WDR5	2.44512	1.19099e-06
	230193_at	144406	WDR66	7.74849	4.69591e-06
	225676_s_at	25879	WDSOF1	2.05911	3.12503e-05
	212533_at	7465	WEE1	2.65215	2.58518e-05
	229103_at	7473	WNT3	2.71324	0.000287825
	208606_s_at	54361	WNT4	3.79657	0.00751315
	215150_at	55432	YOD1	2.21721	0.0198594
	229691_at	100128927	ZBTB42	2.48011	0.000163755
	227782_at	201501	ZBTB7C	4.09478	0.0423673
	220473_s_at	29063	ZCCHC4	2.10385	0.0263238
	221646_s_at	79844	ZDHHC11	2.56075	0.00255653
	206373_at	7545	ZIC1	6.65991	0.0131384
	1552946_at	163071	ZNF114	2.37026	0.000417034
	206683_at	7718	ZNF165	4.42525	0.000505961
	243661_at	10793	ZNF273	3.50824	4.50083e-05
	222016_s_at	64288	ZNF323	4.33195	0.00027019
	1552427_at	220992	ZNF485	2.96423	0.00225422
	223898_at	93474	ZNF670	2.13583	0.000346891
	219995_s_at	79755	ZNF750	6.75367	0.035082
