# Supplementary material for: Discovery of a Good Responder Subtype of Esophageal Squamous Cell Carcinoma with Cytotoxic T-Lymphocyte Signatures Activated by Chemoradiotherapy
Source: PLoS One. 2015 Dec 1;10(12):e0143804. doi: 10.1371/journal.pone.0143804 (PMC4666638; doi:10.1371/journal.pone.0143804)
Supplement: S3 Table — (XLSX) [file pone.0143804.s005.xlsx]

## Sheet: S3
	S3 Table. 268 overexpressed genes in 11 post-treatment non CR cases
	Probe ID	NCBI Gene ID	Gene symbol	Fold change	p-value (t-test)
	1553505_at	144568	A2ML1	2.99883	0.0410649
	218739_at	51099	ABHD5	2.08557	0.000143265
	220518_at	25890	ABI3BP	2.02298	0.0117021
	205730_s_at	22885	ABLIM3	2.43757	0.0253301
	207275_s_at	2180	ACSL1	3.15361	0.0226774
	220578_at	54507	ADAMTSL4	2.01841	0.00197655
	211004_s_at	221	ALDH3B1	2.14084	0.00489752
	207992_s_at	272	AMPD3	2.30284	0.00383835
	238439_at	118932	ANKRD22	3.06006	0.000788415
	231118_at	148741	ANKRD35	2.05284	0.00344523
	209369_at	306	ANXA3	2.01166	0.0224466
	205083_at	316	AOX1	5.72516	0.0212544
	1570511_at	55160	ARHGEF10L	2.36168	0.000454338
	206030_at	443	ASPA	2.99876	0.00393351
	219127_at	79170	ATAD4	2.23638	0.0229919
	201089_at	526	ATP6V1B2	2.01201	0.00419359
	228636_at	27319	BHLHE22	3.89081	0.0376321
	225373_at	64115	C10orf54	2.4455	0.00245715
	223484_at	84419	C15orf48	2.39738	0.00396964
	227272_at	388115	C15orf52	2.74974	9.15636e-05
	217539_at	147339	C18orf25	2.30795	0.00611184
	228532_at	128346	C1orf162	3.34566	0.0095259
	228067_at	343990	C2orf55	2.14064	0.021282
	219747_at	79625	C4orf31	2.12415	0.0223416
	1554229_at	153222	C5orf41	2.10006	0.000642431
	203963_at	771	CA12	2.1008	0.00597123
	206209_s_at	762	CA4	2.46992	0.039174
	225915_at	81617	CAB39L	2.39035	0.000202654
	242973_at	775	CACNA1C	2.11105	0.0468395
	1559420_x_at	783	CACNB2	2.05133	0.0125764
	218309_at	55450	CAMK2N1	3.96692	5.44308e-05
	1552701_a_at	114769	CARD16	2.15999	0.0261205
	212886_at	26112	CCDC69	2.11741	0.0116912
	207900_at	6361	CCL17	2.87455	0.00473718
	200951_s_at	894	CCND2	3.44598	0.0114071
	220351_at	51554	CCRL1	3.48893	0.00888284
	219669_at	57126	CD177	2.91339	0.0116186
	223834_at	29126	CD274	2.1442	0.0312112
	205627_at	978	CDA	3.48872	0.000282791
	202284_s_at	1026	CDKN1A	2.69984	0.0132561
	209668_x_at	8824	CES2	2.54481	0.0146941
	209508_x_at	8837	CFLAR	2.74896	0.00330266
	219270_at	79094	CHAC1	2.00709	0.0334579
	207993_s_at	11261	CHP	2.15298	0.0451178
	209763_at	91851	CHRDL1	3.40907	0.0120978
	223987_at	25884	CHRDL2	3.77831	0.0325571
	223961_s_at	1154	CISH	2.13632	0.00800005
	207980_s_at	10370	CITED2	4.62979	0.0125365
	1552773_at	338339	CLEC4D	4.39257	0.037807
	219859_at	26253	CLEC4E	2.9349	0.0133759
	219890_at	23601	CLEC5A	6.74168	0.0183426
	205773_at	22849	CPEB3	2.39054	0.0196238
	242280_x_at	80315	CPEB4	2.85746	0.0132259
	206100_at	1368	CPM	2.95639	0.00819597
	218610_s_at	55313	CPPED1	2.00915	0.0172565
	208146_s_at	54504	CPVL	2.09255	0.0402732
	226824_at	119587	CPXM2	3.47782	0.0399949
	208978_at	1397	CRIP2	2.29644	0.0335659
	207802_at	10321	CRISP3	4.4536	0.04177
	225557_at	64651	CSRNP1	2.6562	0.0275882
	202158_s_at	10659	CUGBP2	3.41547	0.00122365
	210257_x_at	8450	CUL4B	2.08291	0.00046439
	203666_at	6387	CXCL12	3.30116	0.0335849
	216025_x_at	1559	CYP2C9	2.45618	0.038558
	205765_at	1577	CYP3A5	2.23638	0.00903439
	244692_at	126410	CYP4F22	3.18203	0.0486855
	222859_s_at	27071	DAPP1	2.035	0.000957876
	240556_at	1634	DCN	3.00343	0.027958
	202222_s_at	1674	DES	3.95521	0.00276963
	226064_s_at	84649	DGAT2	2.35466	0.00986007
	219799_s_at	10170	DHRS9	2.47359	0.00961521
	215506_s_at	9077	DIRAS3	2.49804	0.0151741
	238356_at	139818	DOCK11	2.37074	0.0177486
	215238_s_at	23348	DOCK9	2.2468	0.0103684
	214844_s_at	55816	DOK5	2.47043	0.0350971
	211478_s_at	1803	DPP4	4.78357	0.0351399
	204015_s_at	1846	DUSP4	2.3585	0.0039911
	209457_at	1847	DUSP5	3.10375	0.0210923
	209365_s_at	1893	ECM1	3.63474	0.00373488
	209037_s_at	10938	EHD1	2.44006	0.0203993
	225940_at	317649	EIF4E3	2.01562	8.67854e-05
	228260_at	1993	ELAVL2	2.48545	0.0247816
	213895_at	2012	EMP1	2.42957	0.0102276
	201341_at	8507	ENC1	2.19436	0.0391743
	218779_x_at	54869	EPS8L1	3.03696	0.0494722
	205767_at	2069	EREG	2.24594	0.013828
	224225_s_at	51513	ETV7	2.18773	0.0351687
	223019_at	64855	FAM129B	2.34068	0.0111227
	221856_s_at	55793	FAM63A	2.05978	0.00141518
	204780_s_at	355	FAS	2.16864	0.0017212
	1555153_s_at	115548	FCHO2	2.18711	0.000572469
	221345_at	2867	FFAR2	6.56281	0.0260738
	1553906_s_at	221472	FGD2	2.34458	0.00434909
	1554741_s_at	2252	FGF7	2.07584	0.0271731
	215704_at	2312	FLG	21.0837	0.024125
	1569410_at	388698	FLG2	2.19571	0.0123652
	207876_s_at	2318	FLNC	2.33919	0.005607
	219316_s_at	55640	FLVCR2	2.17109	0.000901597
	209305_s_at	4616	GADD45B	3.30394	0.0444275
	236129_at	11227	GALNT5	2.33861	0.000132981
	211067_s_at	8522	GAS7	2.4437	0.000187061
	226613_at	652968	GATSL3	2.09664	0.00136086
	204224_s_at	2643	GCH1	2.50045	0.0104094
	228568_at	145781	GCOM1	2.77959	0.0245091
	219722_s_at	79153	GDPD3	2.81717	0.00469186
	228376_at	2681	GGTA1	2.40708	0.0371702
	215977_x_at	2710	GK	4.812	0.0418334
	215966_x_at	2713	GK3P	4.89509	0.0401859
	200648_s_at	2752	GLUL	2.2546	0.0471782
	201040_at	2771	GNAI2	2.05478	0.0294788
	229105_at	2863	GPR39	2.01334	0.00913962
	201348_at	2878	GPX3	2.48632	0.0246338
	206643_at	3034	HAL	3.1461	0.0277507
	209458_x_at	3039	HBA1	2.89798	0.025149
	217232_x_at	3043	HBB	2.62634	0.0406508
	204419_x_at	3047	HBG1	4.17201	0.0162946
	215071_s_at	8334	HIST1H2AC	2.23669	0.000105436
	214522_x_at	3013	HIST1H2AD	2.35993	0.0118411
	214455_at	8347	HIST1H2BC	2.66972	0.00112873
	215779_s_at	8339	HIST1H2BG	2.13378	0.00758164
	203913_s_at	3248	HPGD	4.3892	0.0184214
	219403_s_at	10855	HPSE	2.49065	0.000350941
	226757_at	3433	IFIT2	3.70533	0.00543021
	204747_at	3437	IFIT3	2.89458	0.0085057
	227154_at	84966	IGSF21	2.55475	0.0445441
	222868_s_at	10068	IL18BP	2.01648	0.0429
	212659_s_at	3557	IL1RN	3.14163	4.59635e-05
	204863_s_at	3572	IL6ST	2.33432	0.0048696
	207008_at	3579	IL8RB	3.8059	0.00562545
	203332_s_at	3635	INPP5D	2.26264	0.0154457
	1568830_at	11213	IRAK3	2.17382	0.0211312
	238725_at	3659	IRF1	2.67004	0.0226918
	1555349_a_at	3689	ITGB2	4.02081	0.0394738
	1562031_at	3717	JAK2	2.51029	0.0265549
	227750_at	8997	KALRN	2.13042	0.0066124
	218418_s_at	25959	KANK2	2.23107	0.0353293
	239585_at	8850	KAT2B	2.00785	0.00558627
	219106_s_at	10324	KBTBD10	2.09089	0.015587
	221584_s_at	3778	KCNMA1	2.71217	0.00499081
	209948_at	3779	KCNMB1	2.84209	0.0289008
	231031_at	654466	KGFLP2	2.24659	0.00282824
	217315_s_at	26085	KLK13	3.49552	0.00879994
	205307_s_at	8564	KMO	2.17742	0.0229798
	1553213_a_at	196374	KRT78	9.13772	0.0411185
	213371_at	11155	LDB3	3.20136	0.0349865
	208594_x_at	79168	LILRA6	2.17357	0.0469862
	203766_s_at	25802	LMOD1	3.43052	0.0439073
	1558920_at	100128590	LOC100128590	10.2274	0.0018528
	243871_at	100130476	LOC100130476	2.94538	0.00205161
	230082_at	100133660	LOC100133660	2.10571	0.00425042
	219911_s_at	100134295	LOC100134295	3.44739	0.0099897
	237032_x_at	283567	LOC283567	2.35978	0.00691831
	225381_at	399959	LOC399959	2.77936	0.000180214
	1558688_at	441461	LOC441461	2.35561	0.0436038
	214084_x_at	648998	LOC648998	4.36876	0.0453712
	225955_at	284207	LOC653506	2.20523	0.00584731
	1560199_x_at	728153	LOC728153	2.00731	0.0287527
	1559777_at	731424	LOC731424	5.71106	0.0326746
	204037_at	1902	LPAR1	2.09245	0.0198074
	202459_s_at	9663	LPIN2	2.05238	0.0484925
	229584_at	120892	LRRK2	2.84989	0.0081146
	36711_at	23764	MAFF	2.31583	0.0433665
	224568_x_at	378938	MALAT1	2.02788	0.0437351
	225160_x_at	4193	MDM2	3.00129	0.000224606
	239186_at	221756	MGC39372	2.96701	0.00527383
	211026_s_at	11343	MGLL	2.86365	2.52035e-05
	1560720_at	8569	MKNK1	2.00011	0.0284236
	202974_at	4354	MPP1	2.01019	0.0383452
	212859_x_at	4493	MT1E	2.22291	0.0190882
	204745_x_at	4495	MT1G	2.51907	0.0406589
	206877_at	4084	MXD1	4.5144	0.000860286
	201496_x_at	4629	MYH11	4.86934	0.0129798
	237206_at	93649	MYOCD	2.64543	0.0276854
	205147_x_at	4689	NCF4	2.71558	0.038193
	205732_s_at	10499	NCOA2	2.18412	0.0425497
	205220_at	8843	NIACR2	2.90757	0.0213241
	203045_at	4814	NINJ1	2.45003	0.016368
	231235_at	4820	NKTR	2.35103	0.00189619
	220066_at	64127	NOD2	2.05378	0.00133767
	31637_s_at	7067	NR1D1	2.39822	0.010802
	219100_at	79991	OBFC1	2.30983	0.00142184
	222872_x_at	64859	OBFC2A	2.02562	0.00188238
	228170_at	116448	OLIG1	3.8621	0.0244533
	1554503_a_at	126014	OSCAR	3.46566	0.0106557
	206605_at	8909	P11	4.82238	0.0112076
	223739_at	29943	PADI1	3.58541	0.0495717
	209700_x_at	9659	PDE4DIP	2.10533	0.0296261
	219165_at	64236	PDLIM2	2.02917	9.68131e-05
	212915_at	23024	PDZRN3	3.1683	0.000146957
	220595_at	29951	PDZRN4	2.51966	0.0244974
	232213_at	57162	PELI1	2.87389	0.0108776
	204048_s_at	9749	PHACTR2	2.25049	0.000550919
	218000_s_at	22822	PHLDA1	2.22568	0.0206823
	219788_at	29992	PILRA	6.64079	0.0188155
	224505_s_at	84812	PLCD4	2.22069	0.00692823
	203470_s_at	5341	PLEK	5.82996	0.04874
	37028_at	23645	PPP1R15A	2.06476	0.0210093
	225968_at	166336	PRICKLE2	2.10013	0.00164528
	212805_at	158471	PRUNE2	2.51272	0.0257707
	211661_x_at	5724	PTAFR	2.40304	0.0217056
	242622_x_at	5728	PTEN	2.92986	0.0182443
	211663_x_at	5730	PTGDS	2.9686	0.0453281
	205127_at	5742	PTGS1	6.88295	0.00347511
	221840_at	5791	PTPRE	2.12997	0.0400682
	1569323_at	5793	PTPRG	2.24896	0.0351352
	201482_at	5768	QSOX1	2.94664	0.00354478
	225251_at	53917	RAB24	2.1494	0.00292065
	1552777_a_at	135250	RAET1E	2.47256	0.0280944
	1557223_at	11030	RBPMS	2.56427	0.0212349
	220334_at	26575	RGS17	2.31235	0.00390859
	203175_at	391	RHOG	2.13595	0.00427115
	60471_at	79890	RIN3	2.14928	0.0223608
	234699_at	84659	RNASE7	9.47833	0.0280254
	219104_at	50862	RNF141	2.02075	0.0164883
	210426_x_at	6095	RORA	2.0054	0.00948735
	238935_at	51065	RPS27L	2.40093	0.00218185
	204802_at	6236	RRAD	7.21483	1.49076e-05
	228186_s_at	84870	RSPO3	3.06688	0.0343819
	205863_at	6283	S100A12	3.53837	0.00121507
	204502_at	25939	SAMHD1	2.38698	0.00376968
	41644_at	23328	SASH1	2.64979	0.00534592
	212451_at	9728	SECISBP2L	2.08741	8.31138e-05
	213716_s_at	6398	SECTM1	2.48527	0.0159754
	239213_at	1992	SERPINB1	2.43256	0.00755702
	242814_at	5272	SERPINB9	3.05779	0.0371137
	223196_s_at	83667	SESN2	2.65883	0.000512072
	244056_at	389376	SFTA2	13.6673	0.0493007
	225354_s_at	83699	SH3BGRL2	3.46867	0.0354847
	221269_s_at	83442	SH3BGRL3	2.27092	0.00087034
	201810_s_at	9467	SH3BP5	2.05325	0.0488319
	228400_at	57619	SHROOM3	2.67823	0.0207067
	217473_x_at	6556	SLC11A1	2.14037	0.0190154
	230748_at	9120	SLC16A6	3.97183	2.2871e-05
	204204_at	1318	SLC31A2	2.14702	0.00271957
	213488_at	25992	SNED1	2.94362	0.047666
	223028_s_at	51429	SNX9	2.18183	0.00916923
	218087_s_at	10580	SORBS1	3.3556	0.00462552
	233720_at	8470	SORBS2	2.79646	0.00556954
	228975_at	80320	SP6	3.11235	2.02894e-05
	229331_at	132671	SPATA18	3.93435	0.000336774
	223720_at	84651	SPINK7	3.14632	0.0323568
	225671_at	124976	SPNS2	3.0617	0.0180807
	205499_at	27286	SRPX2	2.25549	0.0040144
	214597_at	6752	SSTR2	2.17251	0.0173081
	220187_at	79689	STEAP4	3.05017	0.0434876
	207601_at	27284	SULT1B1	2.45128	0.00375375
	229991_s_at	94121	SYTL4	2.03212	0.00846973
	1553861_at	255394	TCP11L2	3.90907	0.0448838
	203083_at	7058	THBS2	2.88913	0.00114942
	224321_at	23671	TMEFF2	2.01302	0.00504135
	219230_at	55273	TMEM100	2.1091	0.0382213
	217613_at	55314	TMEM144	2.11497	0.00290724
	223078_s_at	29766	TMOD3	2.66696	0.0104893
	207196_s_at	10318	TNIP1	2.20225	0.00355989
	218228_s_at	80351	TNKS2	2.24195	0.0104588
	210609_s_at	9540	TP53I3	2.47331	7.48826e-05
	224836_at	58476	TP53INP2	3.53838	0.00190875
	238079_at	7170	TPM3	2.00379	0.0434491
	213293_s_at	10346	TRIM22	2.20437	0.0191464
	231990_at	9958	USP15	2.06052	0.00788285
	204929_s_at	10791	VAMP5	2.08449	0.0400446
	225867_at	114990	VASN	2.11153	0.0056266
	242957_at	220001	VWCE	4.80107	0.00354292
	200628_s_at	7453	WARS	3.25428	0.0179604
	243087_at	126820	WDR63	4.18605	0.00967788
	219628_at	64393	ZMAT3	2.28403	0.000575301
	205964_at	79088	ZNF426	2.64853	0.015944
	227101_at	168850	ZNF800	2.08995	0.0218415
