# Supplementary material for: Discovery of a Good Responder Subtype of Esophageal Squamous Cell Carcinoma with Cytotoxic T-Lymphocyte Signatures Activated by Chemoradiotherapy
Source: PLoS One. 2015 Dec 1;10(12):e0143804. doi: 10.1371/journal.pone.0143804 (PMC4666638; doi:10.1371/journal.pone.0143804)
Supplement: S4 Table — (XLSX) [file pone.0143804.s006.xlsx]

## Sheet: S4
	S4 Table. 486 underexpressed genes in 11 post-treatment non CR cases.
	Probe Set ID	NCBI Gene ID	Gene symbol	Fold change	p-value (t-test)
	205969_at	13	AADAC	6.41727	0.0203411
	1553295_at	154664	ABCA13	3.30583	0.0307404
	202804_at	4363	ABCC1	2.20388	0.0156586
	209380_s_at	10057	ABCC5	2.59534	0.0255652
	226925_at	92370	ACPL2	2.73201	0.00210877
	202666_s_at	86	ACTL6A	2.39276	0.000920757
	1563182_at	130399	ACVR1C	2.79719	0.00148273
	209321_s_at	109	ADCY3	2.07219	0.00341818
	1562102_at	1645	AKR1C1	15.4766	0.0126952
	211653_x_at	1646	AKR1C2	3.04658	0.00415757
	209160_at	8644	AKR1C3	5.2929	0.0161882
	201951_at	214	ALCAM	2.30257	0.000380447
	203608_at	7915	ALDH5A1	3.62445	0.00265329
	1552306_at	84920	ALG10	2.24914	0.000805801
	242900_at	144245	ALG10B	2.2731	0.00605814
	1553956_at	65062	ALS2CR4	2.09186	0.00299486
	222108_at	347902	AMIGO2	2.04976	0.0135451
	217630_at	90806	ANGEL2	2.01532	0.001277
	230384_at	200539	ANKRD23	2.02146	0.0149218
	222608_s_at	54443	ANLN	3.22543	0.00930626
	218804_at	55107	ANO1	3.87454	0.0280994
	208103_s_at	81611	ANP32E	2.68264	0.000997283
	225707_at	151188	ARL6IP6	2.13958	0.000270812
	219918_s_at	259266	ASPM	2.7641	0.0106661
	222740_at	29028	ATAD2	3.5333	0.00126116
	208079_s_at	6790	AURKA	2.12771	0.00462403
	209464_at	9212	AURKB	2.54992	0.0158818
	211379_x_at	8706	B3GALNT1	2.66169	0.0438732
	210540_s_at	8702	B4GALT4	2.10522	0.0361915
	210347_s_at	53335	BCL11A	3.28045	0.00169844
	203796_s_at	605	BCL7A	2.2209	0.00372621
	1554020_at	636	BICD1	2.70356	0.00998331
	202094_at	332	BIRC5	2.59082	0.00789783
	209591_s_at	655	BMP7	3.2005	0.0400548
	229975_at	658	BMPR1B	2.32553	0.0374869
	204531_s_at	672	BRCA1	2.20185	0.003254
	221703_at	83990	BRIP1	2.55313	0.0355535
	215425_at	10950	BTG3	2.82591	0.0083431
	209642_at	699	BUB1	2.41396	0.0180021
	203755_at	701	BUB1B	2.56202	0.0128265
	238593_at	79703	C11orf80	2.09872	0.017562
	228281_at	220042	C11orf82	2.43885	0.00736258
	225836_s_at	83695	C12orf32	2.09983	0.0244568
	240353_s_at	121273	C12orf54	2.20942	0.0168495
	230021_at	90381	C15orf42	2.19083	0.0426055
	229071_at	388327	C17orf100	2.2953	0.00199496
	203830_at	64149	C17orf75	2.39454	0.00201286
	220840_s_at	55732	C1orf112	2.05808	0.000542336
	230121_at	574036	C1orf133	3.17244	0.000124923
	222946_s_at	79000	C1orf135	2.14663	0.00427326
	227019_at	400793	C1orf226	3.12479	0.0255119
	225638_at	388753	C1orf31	2.31109	0.0402644
	230860_at	84984	C3orf34	2.63978	0.000566227
	226464_at	205428	C3orf58	2.02439	0.00372749
	232067_at	84553	C6orf168	3.40212	0.0331094
	226936_at	387103	C6orf173	2.25533	0.0015546
	1568854_at	100133205	C6orf41	2.16587	0.0252439
	225419_at	136647	C7orf11	2.02805	0.0047309
	1552390_a_at	203111	C8orf47	4.0437	0.0432878
	230522_s_at	84904	C9orf100	4.45874	0.0149655
	225777_at	89958	C9orf140	2.11097	0.0120214
	233504_at	158401	C9orf84	2.09673	0.0257886
	224279_s_at	26256	CABYR	3.73039	0.0117276
	225627_s_at	57685	CACHD1	2.14824	0.00154097
	228323_at	57082	CASC5	2.14574	0.0217372
	1561405_s_at	117155	CATSPER2	2.06227	0.0136034
	212816_s_at	875	CBS	2.77643	0.00171938
	226473_at	84733	CBX2	2.97371	0.0140244
	1564757_a_at	130940	CCDC148	2.2241	0.0368631
	232398_at	284992	CCDC150	2.00276	0.0153562
	227818_at	64793	CCDC21	2.29968	0.00391715
	42361_g_at	54535	CCHCR1	2.0444	0.00607252
	205899_at	8900	CCNA1	4.06959	0.0466593
	203418_at	890	CCNA2	2	0.0424575
	202705_at	9133	CCNB2	2.07476	0.0310521
	205034_at	9134	CCNE2	2.54222	0.0115907
	204826_at	899	CCNF	2.10962	0.0129757
	201327_s_at	908	CCT6A	2.12574	0.00458404
	233317_at	928	CD9	2.39189	0.0233941
	203213_at	983	CDC2	2.6686	0.0110751
	202870_s_at	991	CDC20	2.22613	0.0119635
	214721_x_at	23580	CDC42EP4	2.11689	0.0054503
	204126_s_at	8318	CDC45L	2.2435	0.00598816
	203967_at	990	CDC6	2.55748	0.00249593
	226661_at	157313	CDCA2	2.33628	0.0166008
	223307_at	83461	CDCA3	2.2745	0.00591497
	224753_at	113130	CDCA5	2.37087	0.00115249
	230060_at	83879	CDCA7	2.54844	0.0037682
	225081_s_at	55536	CDCA7L	2.52983	0.00484363
	220935_s_at	55755	CDK5RAP2	3.26372	0.028009
	1555758_a_at	1033	CDKN3	2.8512	0.00670331
	228868_x_at	81620	CDT1	2.40389	0.0126636
	204962_s_at	1058	CENPA	2.38845	0.0212897
	205046_at	1062	CENPE	2.19341	0.0126202
	207828_s_at	1063	CENPF	3.19795	0.00719441
	214804_at	2491	CENPI	2.09724	0.00391824
	222848_at	64105	CENPK	2.32231	0.0132733
	232065_x_at	91687	CENPL	2.11167	0.00695699
	218741_at	79019	CENPM	2.32403	0.00786539
	219555_s_at	55839	CENPN	2.3914	0.0173799
	226610_at	201161	CENPV	4.88425	0.00184927
	238535_at	22995	CEP152	2.05908	0.0087184
	218542_at	55165	CEP55	2.24255	0.0153244
	212675_s_at	23177	CEP68	2.01379	0.00099411
	205394_at	1111	CHEK1	2.35301	0.00466021
	1565951_s_at	1122	CHML	2.1625	0.0238286
	219867_at	140578	CHODL	4.55014	0.0144881
	214596_at	1131	CHRM3	3.08293	0.018481
	205567_at	8534	CHST1	2.15078	0.017344
	201897_s_at	1163	CKS1B	2.79816	0.000665954
	214598_at	9073	CLDN8	9.29627	0.0270872
	1554242_a_at	1690	COCH	8.15816	0.000189823
	205544_s_at	1380	CR2	10.6137	0.0220534
	226455_at	148327	CREB3L4	2.77554	0.00785531
	201111_at	1434	CSE1L	2.09558	0.000580179
	39966_at	10675	CSPG5	2.27878	0.0041479
	203917_at	1525	CXADR	2.44578	0.0473102
	219355_at	55086	CXorf57	2.76562	0.0116044
	204244_s_at	10926	DBF4	2.03359	0.00705913
	207169_x_at	780	DDR1	2.13966	0.0153876
	213378_s_at	1663	DDX11	2.05023	0.00102812
	232278_s_at	55635	DEPDC1	2.25947	0.0217393
	226980_at	55789	DEPDC1B	2.50966	0.0269073
	203764_at	9787	DLGAP5	2.00447	0.0108184
	242138_at	1745	DLX1	4.02498	0.0281905
	207147_at	1746	DLX2	7.30983	0.00319932
	213707_s_at	1749	DLX5	2.86296	0.00752026
	242940_x_at	1750	DLX6	9.54001	0.000298757
	223704_s_at	10655	DMRT2	12.9592	0.0199468
	242283_at	127602	DNAH14	2.20501	0.0011184
	214229_at	8632	DNAH17	6.51866	0.0229108
	219000_s_at	79075	DSCC1	2.55798	0.00282048
	207267_s_at	53820	DSCR6	6.90293	0.000560641
	218585_s_at	51514	DTL	3.15525	0.00565955
	205348_s_at	1780	DYNC1I1	3.33635	0.000925172
	219787_s_at	1894	ECT2	3.01577	0.00165132
	202023_at	1942	EFNA1	2.78507	0.000939241
	201983_s_at	1956	EGFR	3.60271	0.021821
	220559_at	2019	EN1	3.42513	0.0155316
	229288_at	2045	EPHA7	39.8255	0.0385129
	230425_at	2047	EPHB1	2.40408	0.0351139
	221542_s_at	11160	ERLIN2	2.12218	0.0395003
	204603_at	9156	EXO1	3.33389	0.00879921
	230147_at	2151	F2RL2	4.59996	0.0215795
	243292_at	388581	FAM132A	7.8897	0.0167563
	227370_at	165215	FAM171B	3.38172	0.00853472
	202916_s_at	9917	FAM20B	2.00522	0.0280995
	217540_at	91775	FAM55C	2.82827	0.00100132
	220147_s_at	58516	FAM60A	2.10644	0.000134076
	221591_s_at	54478	FAM64A	2.48399	0.00823511
	219895_at	55026	FAM70A	3.51739	0.0360075
	225834_at	653820	FAM72A	2.2828	0.0105613
	236976_at	2175	FANCA	2.22429	0.0206745
	213007_at	55215	FANCI	2.13156	0.011682
	219208_at	80204	FBXO11	2.12318	0.00194107
	218875_s_at	26271	FBXO5	2.14224	0.0144812
	223870_at	10517	FBXW10	3.67919	0.0333296
	204767_s_at	2237	FEN1	2.42939	0.00241516
	223836_at	83888	FGFBP2	127.001	0.0106805
	203639_s_at	2263	FGFR2	4.09712	0.0321892
	222843_at	63979	FIGNL1	2.18676	0.0124953
	1553292_s_at	124923	FLJ25006	2.16367	0.0066006
	230882_at	285987	FLJ34048	5.44924	0.0236945
	1564383_s_at	400579	FLJ35934	2.5312	0.00724562
	242546_at	642477	FLJ39632	2.25918	0.0194889
	215363_x_at	2346	FOLH1	2.0928	0.000295144
	211303_x_at	219595	FOLH1B	2.68157	0.000683771
	202768_at	2354	FOSB	2.91645	0.0312405
	202580_x_at	2305	FOXM1	3.1021	0.00562833
	231846_at	80020	FOXRED2	2.16242	0.00782655
	230964_at	341640	FREM2	26.1004	0.00334831
	201636_at	8087	FXR1	2.08317	0.000339895
	202488_s_at	5349	FXYD3	2.33612	0.0477349
	219764_at	11211	FZD10	2.48211	0.034294
	219683_at	7976	FZD3	2.29865	0.010044
	203987_at	8323	FZD6	2.5594	0.000200953
	203705_s_at	8324	FZD7	6.68395	0.00178855
	204537_s_at	2564	GABRE	2.71763	0.00275404
	206525_at	2569	GABRR1	3.0411	0.000782844
	214240_at	51083	GAL	2.36314	0.0243738
	201816_s_at	2631	GBAS	2.38211	0.0280187
	202923_s_at	2729	GCLC	3.50656	0.02554
	236140_at	2730	GCLM	5.53724	0.0123176
	205527_s_at	50628	GEMIN4	2.20757	0.00131179
	225158_at	85476	GFM1	2.06602	0.00236776
	206102_at	9837	GINS1	2.43285	0.0102495
	221521_s_at	51659	GINS2	2.46448	0.00538537
	239572_at	2700	GJA3	3.24023	0.0469508
	213552_at	26035	GLCE	2.08237	0.0159318
	207034_s_at	2736	GLI2	2.29785	0.0178188
	214431_at	8833	GMPS	2.08463	0.00160345
	242224_at	55105	GPATCH2	2.0962	0.00651727
	204984_at	2239	GPC4	2.3101	0.0256571
	1554018_at	10457	GPNMB	3.23622	0.0356435
	232195_at	57512	GPR158	3.44412	0.0272933
	207183_at	2842	GPR19	5.33039	0.00191801
	204550_x_at	2944	GSTM1	3.06745	0.0408914
	204418_x_at	2946	GSTM2	2.58459	0.0440406
	202554_s_at	2947	GSTM3	5.72073	0.00943481
	210620_s_at	2976	GTF3C2	2.11845	0.0455637
	218602_s_at	54801	HAUS6	2.15576	0.00578734
	241710_at	728819	hCG_1645220	2.41714	0.0337684
	1569996_at	100101938	hCG_1791940	3.15773	0.0290918
	223556_at	3070	HELLS	2.33714	0.00398977
	231381_at	790952	HESRG	36.6104	0.0041247
	218839_at	23462	HEY1	5.59431	0.00269006
	205967_at	8364	HIST1H4C	2.78285	0.020108
	218726_at	55355	HJURP	2.50605	0.0250231
	202983_at	6596	HLTF	2.9808	2.49731e-05
	203744_at	3149	HMGB3	2.61254	0.00141671
	207165_at	3161	HMMR	2.13355	0.0159576
	204779_s_at	3217	HOXB7	3.3429	0.0113253
	207373_at	3236	HOXD10	6.51654	0.000145328
	214604_at	3237	HOXD11	5.46895	0.00201444
	207397_s_at	3239	HOXD13	4.18504	0.000277327
	230030_at	90161	HS6ST2	2.0805	0.0479209
	200806_s_at	3329	HSPD1	2.34226	0.0323748
	205133_s_at	3336	HSPE1	2.09408	0.00201814
	207307_at	3358	HTR2C	3.38427	0.0226561
	236028_at	3381	IBSP	6.39385	0.0364395
	204569_at	22858	ICK	2.2063	0.0334237
	203819_s_at	10643	IGF2BP3	4.46777	0.0268243
	212143_s_at	3486	IGFBP3	3.12413	0.0391832
	1556579_s_at	285313	IGSF10	4.59822	0.0188822
	228375_at	152404	IGSF11	3.13004	0.022842
	229276_at	57549	IGSF9	3.28372	0.0108139
	227997_at	54756	IL17RD	2.60745	0.00164317
	229538_s_at	128239	IQGAP3	2.2772	0.0126919
	229638_at	79191	IRX3	2.21257	0.000496769
	1552897_a_at	170850	KCNG3	3.98963	0.0274282
	204678_s_at	3775	KCNK1	2.18781	0.045876
	205968_at	3790	KCNS3	2.93261	0.000231946
	223575_at	57670	KIAA1549	3.97543	0.00301085
	228565_at	84451	KIAA1804	3.4829	0.00766883
	206364_at	9928	KIF14	3.01733	0.00177903
	219306_at	56992	KIF15	2.0987	0.00631829
	221258_s_at	81930	KIF18A	2.2844	0.0342349
	218755_at	10112	KIF20A	2.08723	0.00887441
	204709_s_at	9493	KIF23	2.36592	0.0156238
	209408_at	11004	KIF2C	2.34711	0.00269698
	218355_at	24137	KIF4A	2.30967	0.0100702
	213610_s_at	151230	KLHL23	3.73883	0.00629893
	226158_at	54800	KLHL24	2.26261	0.0264982
	220238_s_at	55975	KLHL7	2.11231	0.0169049
	206316_s_at	9735	KNTC1	2.12262	0.000883982
	211762_s_at	3838	KPNA2	2.02411	0.00688715
	209008_x_at	3856	KRT8	5.36735	0.00685865
	235148_at	200634	KRTCAP3	3.57655	0.0112698
	1554679_a_at	55353	LAPTM4B	3.03092	0.000169921
	229349_at	389421	LIN28B	5.77461	0.0443225
	227578_at	100128191	LOC100128191	2.57024	0.0105037
	1568838_at	100132169	LOC100132169	3.20055	0.00356994
	226809_at	100216479	LOC100216479	20.3166	0.0168089
	228338_at	120376	LOC120376	2.5029	0.042424
	225657_at	152217	LOC152217	2.03932	0.0161451
	235587_at	202781	LOC202781	2.62533	0.0243476
	225458_at	25845	LOC25845	2.20128	0.000366538
	1563009_at	284930	LOC284930	2.17285	0.0171573
	1557570_a_at	285084	LOC285084	4.95571	0.0185479
	241418_at	344887	LOC344887	10.4953	0.0491532
	229761_at	440173	LOC440173	3.67703	0.000564157
	1557293_at	440993	LOC440993	2.27781	0.0183888
	237116_at	646903	LOC646903	2.18441	0.0177658
	228245_s_at	144203	LOC728715	2.90707	0.0123225
	238833_at	729088	LOC729088	2.01071	0.0159182
	228977_at	729680	LOC729680	2.15797	0.0167405
	215215_s_at	81691	LOC81691	2.43589	0.043798
	209866_s_at	23284	LPHN3	3.30305	0.0058888
	220253_s_at	29967	LRP12	3.21747	0.00698207
	225745_at	4040	LRP6	2.18791	0.0474722
	205282_at	7804	LRP8	2.24469	0.00656415
	236918_s_at	151827	LRRC34	3.32939	0.00452471
	202903_at	23658	LSM5	2.06534	0.00801703
	1554768_a_at	4085	MAD2L1	2.55567	0.0339572
	207325_x_at	4100	MAGEA1	29.5943	0.0100349
	209942_x_at	4102	MAGEA3	10.3078	0.0073484
	214642_x_at	4104	MAGEA5	3.91055	0.020558
	214612_x_at	4105	MAGEA6	11.5809	0.0178334
	206218_at	4113	MAGEB2	3.92181	0.0187736
	218176_at	64110	MAGEF1	2.01301	0.0222562
	202350_s_at	4147	MATN2	2.69943	0.0177962
	220651_s_at	55388	MCM10	2.09488	0.0177571
	202107_s_at	4171	MCM2	3.27022	0.00231349
	201555_at	4172	MCM3	2.07564	0.00401598
	220459_at	114044	MCM3APAS	2.93348	0.000658853
	212141_at	4173	MCM4	2.19437	0.00842405
	201930_at	4175	MCM6	2.04024	0.00580998
	210983_s_at	4176	MCM7	2.33686	0.00203173
	220484_at	55283	MCOLN3	3.8047	0.0459346
	227787_s_at	90390	MED30	2.31196	0.00110548
	204825_at	9833	MELK	2.50565	0.0117689
	202016_at	4232	MEST	4.34797	0.00245851
	225478_at	9258	MFHAS1	2.04032	0.000750935
	223723_at	4241	MFI2	2.36604	0.00840208
	228658_at	440823	MIAT	2.86099	0.0451575
	212715_s_at	57553	MICAL3	2.19856	0.00508801
	232291_at	407975	MIRHG1	2.15926	0.0205387
	212023_s_at	4288	MKI67	2.08776	0.0121183
	204783_at	4291	MLF1	3.35111	3.7473e-05
	211071_s_at	10962	MLLT11	2.48712	0.0489001
	223700_at	84057	MND1	2.29937	0.011783
	218865_at	64757	MOSC1	2.74231	0.0178993
	206205_at	10198	MPHOSPH9	2.11465	1.94573e-05
	205429_s_at	51678	MPP6	2.25221	0.0474598
	218982_s_at	349075	MRPS17	2.09543	0.00952413
	228592_at	931	MS4A1	10.3117	0.028033
	209421_at	4436	MSH2	2.06959	0.0109513
	202911_at	2956	MSH6	2.53485	0.00135997
	225237_s_at	124540	MSI2	3.26076	0.00129536
	201710_at	4605	MYBL2	4.6844	0.000207211
	222771_s_at	50804	MYEF2	2.9279	0.0206524
	219368_at	4674	NAP1L2	2.59433	0.0123488
	224774_s_at	89796	NAV1	2.40516	0.0376414
	201774_s_at	9918	NCAPD2	2.01778	0.0101531
	219588_s_at	54892	NCAPG2	2.19237	0.00686904
	212949_at	23397	NCAPH	2.58654	0.018704
	205054_at	4703	NEB	2.58664	0.000201648
	202149_at	4739	NEDD9	2.38464	0.00397331
	219502_at	55247	NEIL3	2.48634	0.00668707
	204641_at	4751	NEK2	3.02201	0.00681126
	242002_at	154215	NKAIN2	12.3118	0.00297661
	235033_at	79716	NPEPL1	2.11232	0.0156476
	218625_at	51299	NRN1	3.44018	0.0451765
	221796_at	4915	NTRK2	7.65022	0.0304658
	223381_at	83540	NUF2	3.14088	0.00382264
	213947_s_at	23225	NUP210	2.80317	0.0395082
	218039_at	51203	NUSAP1	2.69936	0.00888564
	200790_at	4953	ODC1	2.74565	0.0192889
	213599_at	11339	OIP5	2.45357	0.0138962
	243531_at	220064	ORAOV1	2.0526	0.00311609
	219105_x_at	23594	ORC6L	2.98902	0.000881691
	210448_s_at	5026	P2RX5	2.38604	0.0164179
	242912_at	641455	P704P	5.50685	0.0339879
	226670_s_at	80336	PABPC1L	2.13369	0.00180648
	238865_at	132430	PABPC4L	3.64902	0.0196571
	1559052_s_at	5062	PAK2	2.68315	0.000534703
	239067_s_at	56666	PANX2	2.03677	0.0382914
	208644_at	142	PARP1	2.06163	0.000240465
	219148_at	55872	PBK	2.75755	0.0078052
	223629_at	26167	PCDHB5	3.21657	0.0233836
	219295_s_at	26577	PCOLCE2	3.39601	0.0302914
	227759_at	255738	PCSK9	3.10953	0.00316373
	1558164_s_at	5194	PEX13	4.55076	0.00474296
	204992_s_at	5217	PFN2	2.30462	0.000623045
	213469_at	80055	PGAP1	2.26639	0.00629814
	235389_at	51230	PHF20	2.21757	0.000222841
	1563111_a_at	54965	PIGX	3.65313	4.26912e-05
	207558_s_at	5308	PITX2	3.68655	0.00181708
	235746_s_at	22925	PLA2R1	2.16722	0.00196204
	228171_s_at	25894	PLEKHG4	2.13695	0.00535545
	204886_at	10733	PLK4	2.26966	0.00930724
	225431_x_at	135293	PM20D2	2.49711	0.00385265
	242905_at	56902	PNO1	2.17093	0.00976313
	204441_s_at	23649	POLA2	2.22587	0.00342377
	207746_at	10721	POLQ	2.28205	0.0142764
	209529_at	8612	PPAP2C	2.63229	0.000940717
	210236_at	8500	PPFIA1	2.55065	0.000997468
	220672_at	57718	PPP4R4	2.04677	0.0231704
	204086_at	23532	PRAME	3.5483	0.00251405
	218009_s_at	9055	PRC1	2.67782	0.0115018
	210543_s_at	5591	PRKDC	2.22285	0.000990049
	220051_at	10942	PRSS21	6.01315	0.00312254
	244819_x_at	5723	PSPH	4.18255	0.0209913
	209815_at	5727	PTCH1	3.0927	0.00456493
	201433_s_at	9791	PTDSS1	2.25393	0.0143868
	206772_at	5746	PTH2R	4.89689	0.0148469
	211756_at	5744	PTHLH	3.10337	0.0289884
	222404_x_at	51495	PTPLAD1	2.1164	0.00119408
	200635_s_at	5792	PTPRF	2.31701	0.00659106
	226571_s_at	5802	PTPRS	2.09344	0.0142256
	204547_at	10966	RAB40B	2.10215	0.0153655
	235253_at	5810	RAD1	2.00937	0.0119696
	204146_at	10635	RAD51AP1	3.87907	0.00191895
	232549_at	54033	RBM11	3.92786	0.011221
	201485_s_at	5955	RCN2	2.02115	0.0133123
	227467_at	157506	RDH10	3.59349	0.03625
	213520_at	9401	RECQL4	3.53216	0.00221692
	204128_s_at	5983	RFC3	2.1702	0.0135957
	204023_at	5984	RFC4	3.38681	0.00131287
	203210_s_at	5985	RFC5	2.43074	0.000239228
	227196_at	85415	RHPN2	2.22051	0.0110056
	214700_x_at	55183	RIF1	2.03542	0.000944622
	203022_at	10535	RNASEH2A	2.36036	0.000892757
	230143_at	494470	RNF165	2.42168	0.0428133
	219732_at	54886	RP11-35N6.1	4.32754	0.0270851
	210115_at	116832	RPL39L	2.738	0.000164182
	201890_at	6241	RRM2	2.37053	0.0101514
	1555501_s_at	51319	RSRC1	2.10804	0.00179939
	205485_at	6261	RYR1	2.83657	0.00678587
	238673_at	401474	SAMD12	3.46186	0.045438
	206950_at	6335	SCN9A	8.60524	0.0468657
	228407_at	222663	SCUBE3	2.29447	0.0196364
	227785_at	10806	SDCCAG8	2.4833	0.000873197
	1555274_a_at	85465	SELI	2.01491	0.00849136
	226492_at	80031	SEMA6D	2.11555	0.010924
	229674_at	56256	SERTAD4	3.98335	0.00358319
	219751_at	79918	SETD6	2.00714	6.41767e-05
	1559993_at	81855	SFXN3	2.36538	0.046471
	227197_at	26084	SGEF	3.788	0.0305025
	219493_at	79801	SHCBP1	2.25041	0.00612591
	230493_at	387914	SHISA2	9.16072	0.00124037
	228347_at	6495	SIX1	4.47531	0.00190055
	206510_at	10736	SIX2	3.82924	0.0350983
	229796_at	51804	SIX4	2.27497	0.0236322
	209610_s_at	6509	SLC1A4	3.22544	0.000422463
	208916_at	6510	SLC1A5	2.02072	0.000139472
	204717_s_at	3177	SLC29A2	3.99729	0.0112881
	235763_at	204962	SLC44A5	14.5223	0.000333332
	219525_at	55244	SLC47A1	3.57228	0.0226981
	231424_at	159963	SLC5A12	2.95281	0.00440542
	232263_at	55117	SLC6A15	2.1246	0.0429826
	213843_x_at	6535	SLC6A8	2.24515	0.0072314
	207308_at	6579	SLCO1A2	3.53712	0.00966536
	218284_at	4088	SMAD3	2.03347	0.0358628
	213456_at	25928	SOSTDC1	6.09362	0.0146159
	213721_at	6657	SOX2	3.04982	0.0461921
	231898_x_at	347689	SOX2OT	28.8809	0.0140436
	201416_at	6659	SOX4	2.4237	0.00488677
	203145_at	10615	SPAG5	2.49932	0.0058937
	209891_at	57405	SPC25	2.80746	0.00269759
	235342_at	50859	SPOCK3	17.7058	0.0496511
	229744_at	6744	SSFA2	2.24632	0.00689429
	236123_at	54879	ST7L	2.06488	0.0298684
	205339_at	6491	STIL	2.25741	0.00917491
	206546_at	10388	SYCP2	3.12811	0.000200174
	203999_at	6857	SYT1	2.29193	0.0124861
	202813_at	6894	TARBP1	2.14036	0.00604415
	221428_s_at	79718	TBL1XR1	2.00296	0.00409093
	236926_at	6899	TBX1	2.12704	0.0287611
	209152_s_at	6929	TCF3	2.02023	0.000289286
	207332_s_at	7037	TFRC	2.47438	0.0014992
	225261_x_at	51497	TH1L	2.18989	0.000251579
	203046_s_at	8914	TIMELESS	2.16082	0.000121525
	202338_at	7083	TK1	2.2673	0.00258668
	228205_at	7086	TKT	2.18298	0.0317009
	227172_at	89894	TMEM116	4.54753	0.0142373
	237515_at	148534	TMEM56	2.80192	0.0207007
	212282_at	27346	TMEM97	3.50278	0.000632733
	205347_s_at	11013	TMSB15A	2.3442	0.0110518
	225666_at	84899	TMTC4	2.22814	0.00639785
	224553_s_at	8784	TNFRSF18	2.90563	0.0340355
	201292_at	7153	TOP2A	3.29104	0.00448564
	202633_at	11073	TOPBP1	2.10908	0.00266067
	211194_s_at	8626	TP63	3.18761	0.0242139
	210052_s_at	22974	TPX2	2.60669	0.00280785
	202478_at	28951	TRIB2	2.3162	0.0118146
	242056_at	80263	TRIM45	2.64922	0.0392812
	227801_at	286827	TRIM59	2.35569	0.00363482
	1554182_at	375593	TRIM73	2.22292	0.0428892
	204033_at	9319	TRIP13	2.39796	0.00913077
	1568596_a_at	10024	TROAP	2.18642	0.0144276
	225399_at	116461	TSEN15	2.051	0.00114361
	235737_at	85480	TSLP	2.2811	0.0156263
	202242_at	7102	TSPAN7	2.88792	0.0352567
	213679_at	92104	TTC30A	2.03014	0.00816712
	243413_at	150737	TTC30B	2.03202	0.00867332
	204822_at	7272	TTK	2.33319	0.0133327
	213423_x_at	7991	TUSC3	2.12572	9.89561e-05
	201266_at	7296	TXNRD1	3.21618	0.0124075
	202954_at	11065	UBE2C	2.69951	0.00239526
	223229_at	29089	UBE2T	2.75108	0.00240851
	201387_s_at	7345	UCHL1	6.86565	0.0155323
	203343_at	7358	UGDH	2.17091	0.00692855
	208596_s_at	54575	UGT1A1	6.5347	0.0182445
	228956_at	7368	UGT8	3.45952	0.0455545
	225655_at	29128	UHRF1	2.38189	0.0033018
	229908_s_at	64718	UNKL	2.41236	0.00141763
	204165_at	8936	WASF1	2.81161	0.0365259
	216228_s_at	11169	WDHD1	2.24738	0.000455332
	1557132_at	116966	WDR17	3.62006	0.0117703
	1556429_a_at	93594	WDR67	2.59384	0.009037
	227174_at	256764	WDR72	11.3628	0.000320349
	209053_s_at	7468	WHSC1	2.11624	0.00208963
	224076_s_at	54904	WHSC1L1	2.35029	0.0288868
	206366_x_at	6375	XCL1	3.32657	0.00315929
	1553781_at	92092	ZC3HAV1L	2.89533	0.00129558
	222731_at	51201	ZDHHC2	2.71422	0.0035131
	226912_at	254887	ZDHHC23	2.34927	0.0156763
	219536_s_at	55734	ZFP64	2.11416	0.000182834
	223642_at	7546	ZIC2	4.92642	0.0141308
	235520_at	55609	ZNF280C	2.32625	0.00108176
	229551_x_at	195828	ZNF367	2.81159	0.0159647
	235690_at	84622	ZNF594	2.51928	0.000818775
	222624_s_at	51193	ZNF639	2.1823	0.00480984
	222760_at	80139	ZNF703	3.10435	0.00682007
	228988_at	7552	ZNF711	2.13929	0.0117472
