# Supplementary material for: Discovery of a Good Responder Subtype of Esophageal Squamous Cell Carcinoma with Cytotoxic T-Lymphocyte Signatures Activated by Chemoradiotherapy
Source: PLoS One. 2015 Dec 1;10(12):e0143804. doi: 10.1371/journal.pone.0143804 (PMC4666638; doi:10.1371/journal.pone.0143804)
Supplement: S5 Table — (XLSX) [file pone.0143804.s007.xlsx]

## Sheet: Supplemental Table 5
	S5 Table. 234 immune-activation related genes overexpressed in 19 post-treatment CR cases.
	Probe ID	NCBI Gene ID	Gene symbol	Gene title	Fold change	p-value (t-test)
	213095_x_at	199	AIF1	allograft inflammatory factor 1	4.94873	0.004224
	209539_at	9459	ARHGEF6	Rac/Cdc42 guanine nucleotide exchange factor (GEF) 6	2.74824	0.0275971
	218232_at	712	C1QA	complement component 1, q subcomponent, A chain	2.08843	0.0350453
	202953_at	713	C1QB	complement component 1, q subcomponent, B chain	2.06962	0.0384538
	203052_at	717	C2	complement component 2	2.62611	0.000129519
	209906_at	719	C3AR1	complement component 3a receptor 1	4.48388	0.00723945
	208451_s_at	720	C4A	complement component 4A	2.72606	0.0239949
	226292_at	726	CAPN5	calpain 5	2.58139	0.00233893
	1552701_a_at	114769	CARD16	caspase recruitment domain family, member 16	4.16069	5.63595e-06
	204950_at	22900	CARD8	caspase recruitment domain family, member 8	2.19622	0.00849927
	206011_at	834	CASP1	caspase 1, apoptosis-related cysteine peptidase	2.83215	2.73103e-05
	213596_at	837	CASP4	caspase 4, apoptosis-related cysteine peptidase	2.23343	9.76493e-05
	207500_at	838	CASP5	caspase 5, apoptosis-related cysteine peptidase	4.96626	1.06615e-05
	206407_s_at	6357	CCL13	chemokine (C-C motif) ligand 13	5.68718	0.0284589
	207900_at	6361	CCL17	chemokine (C-C motif) ligand 17	5.24438	0.00691155
	209924_at	6362	CCL18	chemokine (C-C motif) ligand 18	7.35517	0.00999998
	210548_at	6368	CCL23	chemokine (C-C motif) ligand 23	6.21959	0.000946828
	208075_s_at	6354	CCL7	chemokine (C-C motif) ligand 7	14.4745	0.000221581
	214038_at	6355	CCL8	chemokine (C-C motif) ligand 8	6.28852	0.00828049
	205098_at	1230	CCR1	chemokine (C-C motif) receptor 1	5.61743	0.00312917
	206978_at	729230	CCR2	chemokine (C-C motif) receptor 2	5.52515	0.000344418
	206983_at	1235	CCR6	chemokine (C-C motif) receptor 6	2.3607	0.0181716
	206337_at	1236	CCR7	chemokine (C-C motif) receptor 7	6.88858	0.0187458
	220351_at	51554	CCRL1	chemokine (C-C motif) receptor-like 1	4.2075	0.000555152
	211434_s_at	9034	CCRL2	chemokine (C-C motif) receptor-like 2	6.92349	0.013479
	201743_at	929	CD14	CD14 molecule	4.96278	0.0204937
	215049_x_at	9332	CD163	CD163 molecule	6.19263	0.00611056
	219669_at	57126	CD177	CD177 molecule	3.22084	0.00505504
	205789_at	912	CD1D	CD1d molecule	2.40958	0.00334677
	205831_at	914	CD2	CD2 molecule	3.23016	0.0409215
	207277_at	30835	CD209	CD209 molecule	2.57308	0.0117068
	223834_at	29126	CD274	CD274 molecule	2.60016	5.74715e-05
	206545_at	940	CD28	CD28 molecule	3.7351	0.0350947
	209933_s_at	11314	CD300A	CD300a molecule	3.81949	0.0123042
	1553043_a_at	146722	CD300LF	CD300 molecule-like family member f	2.49297	0.0217752
	204192_at	951	CD37	CD37 molecule	3.29558	0.0237811
	205692_s_at	952	CD38	CD38 molecule	2.76468	0.0342406
	213539_at	915	CD3D	CD3d molecule, delta (CD3-TCR complex)	3.30251	0.0184208
	237759_at	962	CD48	CD48 molecule	3.9644	6.33481e-05
	203416_at	963	CD53	CD53 molecule	4.07781	0.00710927
	203507_at	1973	CD68	CD68 molecule	2.1624	0.00360286
	209795_at	969	CD69	CD69 molecule	13.2511	0.0187911
	206508_at	970	CD70	CD70 molecule	2.93311	0.00449693
	215925_s_at	971	CD72	CD72 molecule	3.05544	0.0119793
	209619_at	972	CD74	CD74 molecule, major histocompatibility complex, class II invariant chain	2.32722	0.021063
	207176_s_at	941	CD80	CD80 molecule	3.0306	0.00142828
	204440_at	9308	CD83	CD83 molecule	3.21236	0.0308382
	205988_at	8832	CD84	CD84 molecule	2.01326	0.0214044
	205686_s_at	942	CD86	CD86 molecule	5.04226	0.00212168
	202878_s_at	22918	CD93	CD93 molecule	3.29978	0.0375856
	206761_at	10225	CD96	CD96 molecule	2.3151	0.0234568
	213800_at	3075	CFH	complement factor H	3.10044	0.000610849
	208485_x_at	8837	CFLAR	CASP8 and FADD-like apoptosis regulator	3.80781	5.25759e-06
	206380_s_at	5199	CFP	complement factor properdin	8.1887	0.000752014
	219947_at	50856	CLEC4A	C-type lectin domain family 4, member A	5.50459	0.0115417
	1552552_s_at	170482	CLEC4C	C-type lectin domain family 4, member C	2.9048	5.58821e-05
	1552772_at	338339	CLEC4D	C-type lectin domain family 4, member D	12.3311	0.000187436
	222934_s_at	26253	CLEC4E	C-type lectin domain family 4, member E	13.6823	0.00885669
	205518_s_at	8418	CMAH	cytidine monophospho-N-acetylneuraminic acid hydroxylase, pseudogene	2.7698	0.0151983
	229121_at	1240	CMKLR1	chemokine-like receptor 1	3.42437	0.012806
	229967_at	146225	CMTM2	CKLF-like MARVEL transmembrane domain containing 2	8.01622	0.00259628
	217947_at	54918	CMTM6	CKLF-like MARVEL transmembrane domain containing 6	2.23935	8.15393e-07
	1560754_at	112616	CMTM7	CKLF-like MARVEL transmembrane domain containing 7	2.23538	0.00386331
	206100_at	1368	CPM	carboxypeptidase M	2.86302	0.00012106
	244313_at	1378	CR1	complement component (3b/4b) receptor 1	4.73201	0.00669685
	203104_at	1436	CSF1R	colony stimulating factor 1 receptor	2.73744	0.00640239
	210340_s_at	100133516	CSF2RA	colony stimulating factor 2 receptor, alpha, low-affinity (granulocyte-macrophage)	8.00722	0.004125
	205159_at	1439	CSF2RB	colony stimulating factor 2 receptor, beta, low-affinity (granulocyte-macrophage)	6.17599	0.00277663
	203591_s_at	1441	CSF3R	colony stimulating factor 3 receptor (granulocyte)	5.52263	0.0394229
	210140_at	8530	CST7	cystatin F (leukocystatin)	4.94573	0.00745547
	234362_s_at	1493	CTLA4	cytotoxic T-lymphocyte-associated protein 4	3.74164	0.0448708
	202295_s_at	1512	CTSH	cathepsin H	2.7997	0.000693583
	202087_s_at	1514	CTSL1	cathepsin L1	3.29574	0.016147
	202902_s_at	1520	CTSS	cathepsin S	3.96648	0.000341858
	209687_at	6387	CXCL12	chemokine (C-X-C motif) ligand 12	8.78817	0.0116144
	223454_at	58191	CXCL16	chemokine (C-X-C motif) ligand 16	2.2607	0.0328014
	209774_x_at	2920	CXCL2	chemokine (C-X-C motif) ligand 2	10.1465	0.00499876
	207850_at	2921	CXCL3	chemokine (C-X-C motif) ligand 3	34.4027	0.000679664
	215101_s_at	6374	CXCL5	chemokine (C-X-C motif) ligand 5	46.5663	0.0245269
	206336_at	6372	CXCL6	chemokine (C-X-C motif) ligand 6	6.638	0.0155615
	203915_at	4283	CXCL9	chemokine (C-X-C motif) ligand 9	3.61465	0.0229773
	217028_at	7852	CXCR4	chemokine (C-X-C motif) receptor 4	3.73221	0.0479528
	203923_s_at	1536	CYBB	cytochrome b-245, beta polypeptide	4.47469	0.00352591
	215785_s_at	26999	CYFIP2	cytoplasmic FMR1 interacting protein 2	2.86819	0.00412737
	218627_at	55332	DRAM	DNA-damage regulated autophagy modulator 1	2.30344	0.0219221
	227828_s_at	84141	FAM176A	eva-1 homolog A (C. elegans)	2.16133	0.0159954
	204781_s_at	355	FAS	Fas cell surface death receptor	2.27179	0.00237231
	207674_at	2204	FCAR	Fc fragment of IgA, receptor for	8.68374	0.00947339
	1554899_s_at	2207	FCER1G	Fc fragment of IgE, high affinity I, receptor for; gamma polypeptide	5.2663	0.0185796
	216950_s_at	100132417	FCGR1A	Fc fragment of IgG, high affinity Ia, receptor (CD64)/Fc fragment of IgG, high affinity Ib, receptor (CD64)/Fc fragment of IgG, high affinity Ic, receptor (CD64), pseudogene	3.73068	0.00369051
	214511_x_at	2210	FCGR1B	Fc fragment of IgG, high affinity Ib, receptor (CD64)	3.42686	0.00181165
	203561_at	2212	FCGR2A	Fc fragment of IgG, low affinity IIa, receptor (CD32)	6.0889	0.0345747
	210889_s_at	2213	FCGR2B	Fc fragment of IgG, low affinity IIb, receptor (CD32)	3.59122	0.00281324
	210992_x_at	9103	FCGR2C	Fc fragment of IgG, low affinity IIc, receptor for (CD32) (gene/pseudogene)	6.02736	0.0260961
	204006_s_at	2214	FCGR3A	Fc fragment of IgG, low affinity IIIa, receptor (CD16a)/Fc fragment of IgG, low affinity IIIb, receptor (CD16b)	6.91202	0.0115758
	204007_at	2215	FCGR3B	Fc fragment of IgG, low affinity IIIb, receptor (CD16b)	9.84304	0.017398
	218831_s_at	2217	FCGRT	Fc fragment of IgG, receptor, transporter, alpha	2.39849	0.0257146
	207574_s_at	4616	GADD45B	growth arrest and DNA-damage-inducible, beta	3.52031	0.00201115
	1552386_at	202309	GAPT	GRB2-binding adaptor protein, transmembrane	2.28616	0.00367157
	202748_at	2634	GBP2	guanylate binding protein 2, interferon-inducible	2.01974	0.0174605
	235175_at	115361	GBP4	guanylate binding protein 4	2.6077	0.0129336
	229625_at	115362	GBP5	guanylate binding protein 5	8.11918	0.000349596
	205419_at	1880	GPR183	G protein-coupled receptor 183	5.19313	0.0118534
	204265_s_at	63940	GPSM3	G-protein signaling modulator 3	3.92617	0.000730786
	210164_at	3002	GZMB	granzyme B (granzyme 2, cytotoxic T-lymphocyte-associated serine esterase 1)	6.66861	0.0128646
	206666_at	3003	GZMK	granzyme K (granzyme 3; tryptase II)	4.57233	0.0361676
	205671_s_at	3112	HLA-DOB	major histocompatibility complex, class II, DO beta	2.96199	0.0119268
	211990_at	3113	HLA-DPA1	major histocompatibility complex, class II, DP alpha 1	2.13884	0.0255942
	201137_s_at	3115	HLA-DPB1	major histocompatibility complex, class II, DP beta 1	2.48042	0.0176281
	212671_s_at	3117	HLA-DQA1	major histocompatibility complex, class II, DQ alpha 1	3.14415	0.0261686
	210982_s_at	3122	HLA-DRA	major histocompatibility complex, class II, DR alpha	2.38376	0.0465621
	204670_x_at	3123	HLA-DRB1	major histocompatibility complex, class II, DR beta 1	2.33677	0.0264696
	202637_s_at	3383	ICAM1	intercellular adhesion molecule 1	3.48862	0.0171356
	204683_at	3384	ICAM2	intercellular adhesion molecule 2	2.63988	0.0271338
	204949_at	3385	ICAM3	intercellular adhesion molecule 3	3.89679	0.00200807
	207194_s_at	3386	ICAM4	intercellular adhesion molecule 4	3.07923	0.000319958
	201315_x_at	10581	IFITM2	interferon induced transmembrane protein 2	2.20935	0.0304545
	210354_at	3458	IFNG	interferon, gamma	5.39328	0.0250274
	211633_x_at	3500	IGHG1	immunoglobulin heavy constant gamma 1 (G1m marker) [Homo sapiens (human)]	2.38225	0.0388189
	217145_at	50802	IGKC	immunoglobulin kappa constant	2.68597	0.0316034
	206420_at	10261	IGSF6	immunoglobulin superfamily, member 6	2.77196	0.0139627
	204912_at	3587	IL10RA	interleukin 10 receptor, alpha	5.14031	0.00174829
	1552584_at	3594	IL12RB1	interleukin 12 receptor, beta 1	2.96325	0.0307619
	209827_s_at	3603	IL16	interleukin 16	2.31579	0.00468048
	206618_at	8809	IL18R1	interleukin 18 receptor 1	2.60869	0.0130608
	207072_at	8807	IL18RAP	interleukin 18 receptor accessory protein	5.12965	0.0113051
	205067_at	3553	IL1B	interleukin 1, beta	9.65435	0.0122847
	202948_at	3554	IL1R1	interleukin 1 receptor, type I	2.84315	0.0109558
	212659_s_at	3557	IL1RN	interleukin 1 receptor antagonist	4.51002	0.00271012
	219971_at	50615	IL21R	interleukin 21 receptor	4.35025	0.00291232
	204116_at	3561	IL2RG	interleukin 2 receptor, gamma	3.54616	5.23609e-05
	209821_at	90865	IL33	interleukin 33	2.60669	0.0080311
	230966_at	259307	IL4I1	interleukin 4 induced 1	3.25347	0.00844498
	205207_at	3569	IL6	interleukin 6 (interferon, beta 2)	12.7276	0.0290006
	204863_s_at	3572	IL6ST	interleukin 6 signal transducer (gp130, oncostatin M receptor)	2.27245	0.0188948
	226218_at	3575	IL7R	interleukin 7 receptor	5.88466	0.0353658
	207094_at	3577	IL8RA	chemokine (C-X-C motif) receptor 1	4.40432	0.0254282
	207008_at	3579	IL8RB	chemokine (C-X-C motif) receptor 2	2.94183	0.000186135
	203332_s_at	3635	INPP5D	inositol polyphosphate-5-phosphatase, 145kDa	3.08576	4.96346e-06
	214735_at	26034	IPCEF1	interaction protein for cytohesin exchange factors 1	2.03206	0.0149705
	231779_at	3656	IRAK2	interleukin-1 receptor-associated kinase 2	2.31123	0.00134941
	220034_at	11213	IRAK3	interleukin-1 receptor-associated kinase 3	5.19437	0.000319684
	202531_at	3659	IRF1	interferon regulatory factor 1	2.95671	0.000378627
	204562_at	3662	IRF4	interferon regulatory factor 4	3.27966	0.0169488
	208436_s_at	3665	IRF7	interferon regulatory factor 7	2.15229	0.00151118
	204057_at	3394	IRF8	interferon regulatory factor 8	2.49243	0.0101333
	1552611_a_at	3716	JAK1	Janus kinase 1	2.27114	0.035293
	205841_at	3717	JAK2	Janus kinase 2	2.57451	3.99813e-05
	227677_at	3718	JAK3	Janus kinase 3	3.88336	0.0338989
	212813_at	83700	JAM3	junctional adhesion molecule 3	2.35039	0.0157007
	210644_s_at	3903	LAIR1	leukocyte-associated immunoglobulin-like receptor 1	3.37716	0.00244769
	221581_s_at	7462	LAT2	linker for activation of T cells family, member 2	3.36653	0.0331096
	244556_at	3937	LCP2	lymphocyte cytosolic protein 2 (SH2 domain containing leukocyte protein of 76kDa)	6.89299	0.0486558
	205266_at	3976	LIF	leukemia inhibitory factor	4.27047	0.0151681
	210660_at	11024	LILRA1	leukocyte immunoglobulin-like receptor, subfamily A (with TM domain), member 1	6.53367	0.00126712
	207857_at	11027	LILRA2	leukocyte immunoglobulin-like receptor, subfamily A (with TM domain), member 2	8.49348	6.37073e-05
	1555643_s_at	353514	LILRA5	leukocyte immunoglobulin-like receptor, subfamily A (with TM domain), member 5	12.3955	0.000115742
	210784_x_at	11025	LILRA6	leukocyte immunoglobulin-like receptor, subfamily A (with TM domain), member 6/leukocyte immunoglobulin-like receptor, subfamily B (with TM and ITIM domains), member 3	6.6787	0.00254378
	207104_x_at	10859	LILRB1	leukocyte immunoglobulin-like receptor, subfamily B (with TM and ITIM domains), member 1	6.2233	0.00615039
	210146_x_at	10288	LILRB2	leukocyte immunoglobulin-like receptor, subfamily B (with TM and ITIM domains), member 2	11.7487	0.000455269
	210225_x_at	11025	LILRB3	leukocyte immunoglobulin-like receptor, subfamily A (with TM domain), member 6/leukocyte immunoglobulin-like receptor, subfamily B (with TM and ITIM domains), member 3	6.76285	0.00300322
	210152_at	11006	LILRB4	leukocyte immunoglobulin-like receptor, subfamily B (with TM and ITIM domains), member 4	2.95818	0.00161133
	242931_at	79836	LONRF3	LON peptidase N-terminal domain and ring finger 3	2.14934	0.0324557
	228253_at	84695	LOXL3	lysyl oxidase-like 3	2.29861	0.0230973
	206584_at	23643	LY96	lymphocyte antigen 96	2.70462	0.0246304
	227219_x_at	84557	MAP1LC3A	microtubule-associated protein 1 light chain 3 alpha	2.07084	3.27467e-05
	204575_s_at	4327	MMP19	matrix metallopeptidase 19	6.04429	0.0148229
	201069_at	4313	MMP2	matrix metallopeptidase 2 (gelatinase A, 72kDa gelatinase, 72kDa type IV collagenase)	3.08454	0.0303261
	231688_at	4317	MMP8	matrix metallopeptidase 8 (neutrophil collagenase)	11.8733	0.0056802
	210319_x_at	4488	MSX2	msh homeobox 2	3.00476	0.0433136
	209949_at	4688	NCF2	neutrophil cytosolic factor 2	3.92345	0.0431419
	207677_s_at	4689	NCF4	neutrophil cytosolic factor 4, 40kDa	4.75289	0.000872128
	1552553_a_at	58484	NLRC4	NLR family, CARD domain containing 4	4.45952	0.0408324
	207075_at	114548	NLRP3	NLR family, pyrin domain containing 3	8.23594	0.00892833
	206637_at	9934	P2RY14	purinergic receptor P2Y, G-protein coupled, 14	3.79325	0.00898782
	225622_at	55824	PAG1	phosphoprotein associated with glycosphingolipid microdomains 1	3.20526	0.00977028
	224942_at	5069	PAPPA	pregnancy-associated plasma protein A, pappalysin 1	5.46636	0.000233957
	207815_at	5197	PF4V1	platelet factor 4 variant 1	11.601	0.0141954
	217999_s_at	22822	PHLDA1	pleckstrin homology-like domain, family A, member 1	2.83905	7.65038e-05
	203471_s_at	5341	PLEK	pleckstrin	14.1013	0.000690425
	214146_s_at	5473	PPBP	pro-platelet basic protein (chemokine (C-X-C motif) ligand 7)	24.8176	0.00239249
	224909_s_at	57580	PREX1	phosphatidylinositol-3,4,5-trisphosphate-dependent Rac exchange factor 1	4.12303	0.0236355
	214617_at	5551	PRF1	perforin 1 (pore forming protein)	4.30907	0.0393595
	212805_at	158471	PRUNE2	prune homolog 2 (Drosophila)	2.73453	0.0289654
	242622_x_at	5728	PTEN	phosphatase and tensin homolog	3.19606	0.00717799
	211663_x_at	5730	PTGDS	prostaglandin D2 synthase 21kDa (brain)	3.77098	0.0156658
	206631_at	5732	PTGER2	prostaglandin E receptor 2 (subtype EP2), 53kDa	3.19113	0.0462372
	204897_at	5734	PTGER4	prostaglandin E receptor 4 (subtype EP4)	2.21214	0.0497378
	207177_at	5737	PTGFR	prostaglandin F receptor (FP)	8.26087	0.00206309
	238669_at	5742	PTGS1	prostaglandin-endoperoxide synthase 1 (prostaglandin G/H synthase and cyclooxygenase)	2.95647	0.000609331
	203329_at	5797	PTPRM	protein tyrosine phosphatase, receptor type, M	2.45021	0.0165526
	212012_at	7837	PXDN	peroxidasin homolog (Drosophila)	2.09874	0.0230223
	213603_s_at	5880	RAC2	ras-related C3 botulinum toxin substrate 2 (rho family, small GTP binding protein Rac2)	3.64315	0.00391373
	228153_at	255488	RNF144B	ring finger protein 144B	2.07347	0.00257996
	214370_at	6279	S100A8	S100 calcium binding protein A8	2.1623	0.0219302
	1559882_at	25939	SAMHD1	SAM domain and HD domain 1	3.49798	0.000903601
	204923_at	54440	SASH3	SAM and SH3 domain containing 3	3.00329	0.0130212
	213716_s_at	6398	SECTM1	secreted and transmembrane 1	2.16483	0.000883047
	206049_at	6403	SELP	selectin P (granule membrane protein 140kDa, antigen CD62)	4.33211	0.00529449
	202833_s_at	5265	SERPINA1	serpin peptidase inhibitor, clade A (alpha-1 antiproteinase, antitrypsin), member 1	6.18801	0.0307106
	202376_at	12	SERPINA3	serpin peptidase inhibitor, clade A (alpha-1 antiproteinase, antitrypsin), member 3	2.11111	0.0165034
	219519_s_at	6614	SIGLEC1	sialic acid binding Ig-like lectin 1, sialoadhesin	3.12227	0.00664391
	215223_s_at	6648	SOD2	superoxide dismutase 2, mitochondrial	4.29198	0.00749247
	207777_s_at	11262	SP140	SP140 nuclear body protein	3.42309	0.0055883
	206118_at	6775	STAT4	signal transducer and activator of transcription 4	4.0696	0.00170586
	203010_at	6776	STAT5A	signal transducer and activator of transcription 5A	2.34116	0.00523127
	212550_at	6777	STAT5B	signal transducer and activator of transcription 5B	2.09767	0.0150424
	209813_x_at	445347	TARP	TCR gamma alternate reading frame protein	6.06616	0.0290569
	236345_at	6916	TBXAS1	thromboxane A synthase 1 (platelet)	2.62402	0.00335235
	209676_at	7035	TFPI	tissue factor pathway inhibitor	2.50639	0.0215907
	209278_s_at	7980	TFPI2	tissue factor pathway inhibitor 2	5.66966	0.0114824
	208944_at	7048	TGFBR2	transforming growth factor, beta receptor II	2.12643	0.0189954
	210176_at	7096	TLR1	toll-like receptor 1	3.54944	0.0230693
	204924_at	7097	TLR2	toll-like receptor 2	5.55228	0.0115205
	224341_x_at	7099	TLR4	toll-like receptor 4	4.86834	0.00603699
	229560_at	51311	TLR8	toll-like receptor 8	7.55283	0.000721926
	224916_at	340061	TMEM173	transmembrane protein 173	2.10994	0.000310519
	202644_s_at	7128	TNFAIP3	tumor necrosis factor, alpha-induced protein 3	2.88788	0.0429032
	206025_s_at	7130	TNFAIP6	tumor necrosis factor, alpha-induced protein 6	11.1961	0.0199386
	210260_s_at	25816	TNFAIP8	tumor necrosis factor, alpha-induced protein 8	2.16836	0.00174819
	211163_s_at	8794	TNFRSF10C	tumor necrosis factor receptor superfamily, member 10c, decoy without an intracellular domain	10.3642	0.000270261
	227345_at	8793	TNFRSF10D	tumor necrosis factor receptor superfamily, member 10d, decoy with truncated death domain	3.32882	9.24647e-05
	204932_at	4982	TNFRSF11B	tumor necrosis factor receptor superfamily, member 11b	6.43558	0.00817143
	209354_at	8764	TNFRSF14	tumor necrosis factor receptor superfamily, member 14	2.17413	5.86303e-05
	203508_at	7133	TNFRSF1B	tumor necrosis factor receptor superfamily, member 1B	6.92436	0.00319602
	210643_at	8600	TNFSF11	tumor necrosis factor (ligand) superfamily, member 11	4.24897	0.0176273
	209500_x_at	407977	TNFSF12	tumor necrosis factor (ligand) superfamily, member 12	2.52712	0.00583934
	210314_x_at	8741	TNFSF13	tumor necrosis factor (ligand) superfamily, member 13	2.39119	0.00625869
	223502_s_at	10673	TNFSF13B	tumor necrosis factor (ligand) superfamily, member 13b	5.28348	0.00108788
	221085_at	9966	TNFSF15	tumor necrosis factor (ligand) superfamily, member 15	3.51831	0.00442937
	207426_s_at	7292	TNFSF4	tumor necrosis factor (ligand) superfamily, member 4	2.64725	0.00195616
	241819_at	944	TNFSF8	tumor necrosis factor (ligand) superfamily, member 8	7.08923	0.000178259
	204122_at	7305	TYROBP	TYRO protein tyrosine kinase binding protein	4.23106	0.00834587
	203827_at	55062	WIPI1	WD repeat domain, phosphoinositide interacting 1	2.6541	0.00679436
