# Supplementary material for: Discovery of a Good Responder Subtype of Esophageal Squamous Cell Carcinoma with Cytotoxic T-Lymphocyte Signatures Activated by Chemoradiotherapy
Source: PLoS One. 2015 Dec 1;10(12):e0143804. doi: 10.1371/journal.pone.0143804 (PMC4666638; doi:10.1371/journal.pone.0143804)
Supplement: S6 Table — (XLSX) [file pone.0143804.s008.xlsx]

## Sheet: Supplemental Table 6
	S6 Table. 275 overexpressed genes in I-type ESCCs with recurrence within 1 year.
	Probe ID	NCBI Gene ID	Gene symbol	Gene title	Fold change	p-value (t-test)
	200974_at	59	ACTA2	actin, alpha 2, smooth muscle, aorta	2.34378	0.014078
	202274_at	72	ACTG2	actin, gamma 2, smooth muscle, enteric	2.73397	0.0453324
	202952_s_at	8038	ADAM12	ADAM metallopeptidase domain 12	3.89537	4.38405e-05
	244463_at	8745	ADAM23	ADAM metallopeptidase domain 23	3.54458	0.0309418
	1555326_a_at	8754	ADAM9	ADAM metallopeptidase domain 9	2.21384	0.0161413
	226997_at	81792	ADAMTS12	ADAM metallopeptidase with thrombospondin type 1 motif, 12	3.20072	0.00119352
	226311_at	9509	ADAMTS2	ADAM metallopeptidase with thrombospondin type 1 motif, 2	5.05875	0.000347478
	229357_at	11096	ADAMTS5	ADAM metallopeptidase with thrombospondin type 1 motif, 5	2.3601	0.0178526
	201792_at	165	AEBP1	AE binding protein 1	2.7842	0.0145097
	217626_at	1645	AKR1C1	aldo-keto reductase family 1, member C1	5.17515	0.0155616
	201951_at	214	ALCAM	activated leukocyte cell adhesion molecule	2.65428	0.000720839
	231202_at	160428	ALDH1L2	aldehyde dehydrogenase 1 family, member L2	3.20072	0.00323361
	222108_at	347902	AMIGO2	adhesion molecule with Ig-like domain 2	2.41098	0.0204286
	205609_at	284	ANGPT1	angiopoietin 1	2.39816	0.00346287
	224694_at	84168	ANTXR1	anthrax toxin receptor 1	2.23482	0.000866099
	225524_at	118429	ANTXR2	anthrax toxin receptor 2	2.01995	0.0248333
	204416_x_at	341	APOC1	apolipoprotein C-I	2.36289	0.0336337
	203381_s_at	348	APOE	apolipoprotein E	2.0888	0.0256722
	232197_x_at	411	ARSB	arylsulfatase B	2.08488	0.00591434
	219973_at	79642	ARSJ	arylsulfatase family, member J	2.95124	0.0131183
	242037_at	444	ASPH	aspartate beta-hydroxylase	2.21858	0.0194824
	219087_at	54829	ASPN	asporin	2.74491	0.0136539
	206435_at	2583	B4GALNT1	beta-1,4-N-acetyl-galactosaminyl transferase 1	2.782	0.00135674
	209406_at	9532	BAG2	BCL2-associated athanogene 2	3.08251	0.000763734
	214452_at	586	BCAT1	branched chain amino-acid transaminase 1, cytosolic	3.54831	0.00173451
	239367_at	627	BDNF	brain-derived neurotrophic factor	3.18344	0.000463661
	213905_x_at	633	BGN	biglycan	2.19216	0.0298729
	213429_at	80114	BICC1	bicaudal C homolog 1 (Drosophila)	2.93746	0.00421795
	206176_at	654	BMP6	bone morphogenetic protein 6	2.1432	0.0134482
	235275_at	656	BMP8B	bone morphogenetic protein 8b	2.13827	0.000604662
	229942_at	54796	BNC2	basonuclin 2	2.18475	0.0285043
	1557049_at	149478	BTBD19	BTB (POZ) domain containing 19	2.01954	0.00288902
	227099_s_at	387763	C11orf96	chromosome 11 open reading frame 96	3.02506	0.00376467
	223499_at	83552	C1QTNF5	C1q and tumor necrosis factor related protein 5	2.55599	0.00184652
	236738_at	401097	C3orf80	chromosome 3 open reading frame 80	2.19756	0.0145168
	221100_at	29113	C6orf15	chromosome 6 open reading frame 15	2.45221	0.0428186
	219928_s_at	26256	CABYR	calcium binding tyrosine-(Y)-phosphorylation regulated	2.20223	0.0172987
	227623_at	781	CACNA2D1	calcium channel, voltage-dependent, alpha 2/delta subunit 1	2.39202	0.018705
	219714_s_at	55799	CACNA2D3	calcium channel, voltage-dependent, alpha 2/delta subunit 3	2.13198	0.0415599
	215199_at	800	CALD1	caldesmon 1	2.34039	0.0065722
	212816_s_at	875	CBS	cystathionine-beta-synthase	4.34924	0.0007171
	205899_at	8900	CCNA1	cyclin A1	4.42746	0.00131345
	215049_x_at	9332	CD163	CD163 molecule	2.36341	0.0268176
	236179_at	1009	CDH11	cadherin 11, type 2, OB-cadherin (osteoblast)	4.47957	0.00367919
	203440_at	1000	CDH2	cadherin 2, type 1, N-cadherin (neuronal)	6.38226	0.00125738
	226610_at	201161	CENPV	centromere protein V	3.22994	0.00311211
	212624_s_at	1123	CHN1	chimerin 1	2.27655	0.00253358
	206756_at	56548	CHST7	carbohydrate (N-acetylglucosamine 6-O) sulfotransferase 7	2.36653	0.0104317
	242100_at	337876	CHSY3	chondroitin sulfate synthase 3	2.1447	0.00315086
	214841_at	149111	CNIH3	cornichon homolog 3 (Drosophila)	2.23851	0.0115184
	227202_at	1272	CNTN1	contactin 1	2.93052	0.0465147
	205229_s_at	1690	COCH	cochlin	2.83963	0.0486873
	217428_s_at	1300	COL10A1	collagen, type X, alpha 1	6.54912	0.000692521
	37892_at	1301	COL11A1	collagen, type XI, alpha 1	9.84064	0.00309747
	225664_at	1303	COL12A1	collagen, type XII, alpha 1	2.39436	0.00670696
	202311_s_at	1277	COL1A1	collagen, type I, alpha 1	3.53949	0.00149482
	229218_at	1278	COL1A2	collagen, type I, alpha 2	2.74773	0.00670688
	238732_at	255631	COL24A1	collagen, type XXIV, alpha 1	3.581	0.000691319
	201852_x_at	1281	COL3A1	collagen, type III, alpha 1	2.87831	0.0010465
	212489_at	1289	COL5A1	collagen, type V, alpha 1	2.6965	0.00583488
	221730_at	1290	COL5A2	collagen, type V, alpha 2	2.8276	0.00851052
	213428_s_at	1291	COL6A1	collagen, type VI, alpha 1	2.23041	0.00932792
	209156_s_at	1292	COL6A2	collagen, type VI, alpha 2	2.20444	0.0473884
	201438_at	1293	COL6A3	collagen, type VI, alpha 3	2.18746	0.00348765
	226237_at	1295	COL8A1	collagen, type VIII, alpha 1	4.31658	0.00122766
	201117_s_at	1363	CPE	carboxypeptidase E	2.33223	0.0288648
	213059_at	90993	CREB3L1	cAMP responsive element binding protein 3-like 1	2.54086	0.00185383
	242329_at	9586	CREB5	cAMP responsive element binding protein 5	2.57558	0.00154093
	206224_at	1469	CST1	cystatin SN	3.71896	0.0114577
	206994_at	1472	CST4	cystatin S	2.08388	0.0434194
	209101_at	1490	CTGF	connective tissue growth factor	3.4518	0.00308908
	225681_at	115908	CTHRC1	collagen triple helix repeat containing 1	3.14333	0.001195
	202450_s_at	1513	CTSK	cathepsin K	2.40323	0.00348058
	210764_s_at	3491	CYR61	cysteine-rich, angiogenic inducer, 61	2.3325	0.0159584
	219179_at	51339	DACT1	dishevelled-binding antagonist of beta-catenin 1	3.10797	0.00414694
	211813_x_at	1634	DCN	decorin	2.39338	0.00463154
	214724_at	85458	DIXDC1	DIX domain containing 1	2.03819	0.019626
	223986_x_at	10655	DMRT2	doublesex and mab-3 related transcription factor 2	2.6263	0.0428611
	218976_at	56521	DNAJC12	DnaJ (Hsp40) homolog, subfamily C, member 12	3.18098	0.00210387
	232235_at	92126	DSEL	dermatan sulfate epimerase-like	2.60381	0.00958015
	1553105_s_at	1829	DSG2	desmoglein 2	2.29884	0.0463386
	225275_at	10085	EDIL3	EGF-like repeats and discoidin I-like domains 3	2.44468	0.0101985
	1564630_at	1906	EDN1	endothelin 1	2.21032	0.010505
	204464_s_at	1909	EDNRA	endothelin receptor type A	2.07248	0.00550119
	1557120_at	1915	EEF1A1	eukaryotic translation elongation factor 1 alpha 1	2.29311	0.0187135
	206580_s_at	30008	EFEMP2	EGF containing fibulin-like extracellular matrix protein 2	2.16031	0.00165802
	231292_at	493861	EID3	EP300 interacting inhibitor of differentiation 3	2.09366	0.00061646
	220198_s_at	56648	EIF5A2	eukaryotic translation initiation factor 5A2	2.40786	0.0095162
	204163_at	11117	EMILIN1	elastin microfibril interfacer 1	3.46662	0.00460474
	204844_at	2028	ENPEP	glutamyl aminopeptidase (aminopeptidase A)	2.47255	0.0118156
	201839_s_at	4072	EPCAM	epithelial cell adhesion molecule	2.23833	0.0271458
	223253_at	54749	EPDR1	ependymin related protein 1 (zebrafish)	2.74202	0.00359406
	202609_at	2059	EPS8	epidermal growth factor receptor pathway substrate 8	2.09186	0.01365
	208394_x_at	11082	ESM1	endothelial cell-specific molecule 1	2.73969	0.00635153
	221911_at	2115	ETV1	ets variant 1	2.19347	0.0073264
	238877_at	2070	EYA4	eyes absent homolog 4 (Drosophila)	3.8127	0.023665
	203989_x_at	2149	F2R	coagulation factor II (thrombin) receptor	2.50156	0.00157158
	230147_at	2151	F2RL2	coagulation factor II (thrombin) receptor-like 2	2.64872	0.0324685
	208962_s_at	3992	FADS1	fatty acid desaturase 1	2.31091	0.0117483
	223204_at	51313	FAM198B	family with sequence similarity 198, member B	2.11881	0.00176261
	209955_s_at	2191	FAP	fibroblast activation protein, alpha	2.66643	0.0390471
	220615_s_at	55711	FAR2	fatty acyl CoA reductase 2	2.07312	0.0251384
	201911_s_at	10160	FARP1	FERM, RhoGEF (ARHGEF) and pleckstrin domain protein 1	2.09314	0.00643731
	202765_s_at	2200	FBN1	fibrillin 1	3.3428	0.0168159
	212464_s_at	2335	FN1	fibronectin 1	2.65554	0.0132078
	226930_at	84624	FNDC1	fibronectin type III domain containing 1	3.12126	0.00973395
	206307_s_at	2297	FOXD1	forkhead box D1	2.18315	0.00442218
	235201_at	93986	FOXP2	forkhead box P2	2.78384	0.0431621
	213187_x_at	2512	FTL	ferritin, light polypeptide	2.05291	0.000472433
	203988_s_at	2530	FUT8	fucosyltransferase 8 (alpha (1,6) fucosyltransferase)	2.3841	0.00169281
	208868_s_at	23710	GABARAPL1	GABA(A) receptor-associated protein like 1	2.80688	0.00245718
	236361_at	117248	GALNT15	UDP-N-acetyl-alpha-D-galactosamine: polypeptide N-acetylgalactosaminyltransferase 15	2.29465	0.0308015
	228028_at	150946	GAREML	GRB2 associated, regulator of MAPK1-like	2.45258	0.000282469
	204457_s_at	2619	GAS1	growth arrest-specific 1	2.07237	0.0319864
	210002_at	2627	GATA6	GATA binding protein 6	2.23236	0.00854959
	1553971_a_at	352954	GATS	GATS, stromal antigen 3 opposite strand	2.29286	0.00691352
	221577_x_at	9518	GDF15	growth differentiation factor 15	3.07329	0.00669541
	226701_at	2702	GJA5	gap junction protein, alpha 5, 40kDa	2.11014	0.0464102
	228776_at	10052	GJC1	gap junction protein, gamma 1, 45kDa	2.33248	0.00358172
	228537_at	2736	GLI2	GLI family zinc finger 2	2.25689	0.00232539
	229435_at	169792	GLIS3	GLIS family zinc finger 3	3.37606	0.0055729
	227070_at	83468	GLT8D2	glycosyltransferase 8 domain containing 2	2.4504	0.00281703
	205184_at	2786	GNG4	guanine nucleotide binding protein (G protein), gamma 4	2.85942	0.00863906
	227059_at	10082	GPC6	glypican 6	4.44593	0.00199643
	239595_at	2877	GPX2	glutathione peroxidase 2 (gastrointestinal)	2.32588	0.0411795
	218469_at	26585	GREM1	gremlin 1, DAN family BMP antagonist	2.22319	0.0355167
	221942_s_at	2982	GUCY1A3	guanylate cyclase 1, soluble, alpha 3	2.26237	0.00398467
	203817_at	2983	GUCY1B3	guanylate cyclase 1, soluble, beta 3	2.12122	0.000203362
	223837_at	51454	GULP1	GULP, engulfment adaptor PTB domain containing 1	2.24458	0.0361545
	215695_s_at	8908	GYG2	glycogenin 2	3.18599	0.0010664
	209458_x_at	3039	HBA1	hemoglobin, alpha 1	3.22755	0.0371672
	203903_s_at	9843	HEPH	hephaestin	2.21563	0.0244048
	218839_at	23462	HEY1	hairy/enhancer-of-split related with YRPW motif 1	2.69508	0.00314998
	203665_at	3162	HMOX1	heme oxygenase (decycling) 1	2.39948	0.00326558
	213150_at	3206	HOXA10	homeobox A10	3.03052	0.000979585
	227870_at	57722	IGDCC4	immunoglobulin superfamily, DCC subclass, member 4	2.08489	0.0119786
	202409_at	3481	IGF2	insulin-like growth factor 2 (somatomedin A)	2.38994	0.00535102
	203819_s_at	10643	IGF2BP3	insulin-like growth factor 2 mRNA binding protein 3	2.69527	0.0220952
	212143_s_at	3486	IGFBP3	insulin-like growth factor binding protein 3	2.09422	0.0437992
	230670_at	285313	IGSF10	immunoglobulin superfamily, member 10	2.4065	0.0430088
	242979_at	3667	IRS1	insulin receptor substrate 1	2.12013	0.00459137
	207191_s_at	3671	ISLR	immunoglobulin superfamily containing leucine-rich repeat	2.21065	0.035081
	222899_at	22801	ITGA11	integrin, alpha 11	2.43501	0.000718374
	205422_s_at	9358	ITGBL1	integrin, beta-like 1 (with EGF-like repeat domains)	7.13379	0.000268383
	205888_s_at	9832	JAKMIP2	janus kinase and microtubule interacting protein 2	3.56885	0.00119329
	227230_s_at	57482	KIAA1211	KIAA1211	2.01891	0.00816372
	213316_at	57608	KIAA1462	KIAA1462	2.01193	0.00109197
	238617_at	55083	KIF26B	kinesin family member 26B	3.41236	0.000480256
	213519_s_at	3908	LAMA2	laminin, alpha 2	2.48194	0.0010575
	202202_s_at	3910	LAMA4	laminin, alpha 4	2.24544	0.00167362
	201505_at	3912	LAMB1	laminin, beta 1	2.1617	0.00364949
	204078_at	10609	LEPREL4	leprecan-like 4	2.1178	0.00897824
	227929_at	8825	LIN7A	lin-7 homolog A (C. elegans)	2.69425	0.0051846
	1558404_at	644242	LINC00622	long intergenic non-protein coding RNA 622	2.01843	0.0161338
	228275_at	100505687	LINC00888	long intergenic non-protein coding RNA 888	3.01963	0.00330143
	1558308_at	100292680	LINC00942	long intergenic non-protein coding RNA 942	7.66032	0.00623746
	218574_s_at	29995	LMCD1	LIM and cysteine-rich domains 1	2.21803	0.00196113
	242881_x_at	400879	LOC100506303	uncharacterized LOC100506303	2.25458	0.01022
	222020_s_at	50863	LOC100653217	neurotrimin-like	2.21055	0.0146777
	225946_at	11228	LOC100996477	uncharacterized LOC100996477	2.10445	0.0264791
	1558688_at	441461	LOC441461	uncharacterized LOC441461	2.41639	0.0030338
	209867_s_at	23284	LPHN3	latrophilin 3	2.51027	0.0332099
	200784_s_at	4035	LRP1	low density lipoprotein receptor-related protein 1	2.85644	0.0059571
	219631_at	29967	LRP12	low density lipoprotein receptor-related protein 12	2.5725	0.000650224
	213909_at	131578	LRRC15	leucine rich repeat containing 15	3.05274	0.0102043
	205381_at	10234	LRRC17	leucine rich repeat containing 17	2.98217	0.0145387
	229554_at	4060	LUM	lumican	2.80898	0.00119648
	212233_at	4131	MAP1B	microtubule-associated protein 1B	2.43246	0.00303377
	228423_at	79884	MAP9	microtubule-associated protein 9	2.34484	0.00241296
	213764_s_at	8076	MFAP5	microfibrillar associated protein 5	4.70211	0.01272
	232568_at	158295	MGC24103	uncharacterized MGC24103	2.21077	0.020343
	243688_at	90768	MGC45800	uncharacterized LOC90768	2.57818	0.0236038
	227488_at	84848	MIR503	microRNA 503	2.72809	0.0265498
	203878_s_at	4320	MMP11	matrix metallopeptidase 11 (stromelysin 3)	3.24911	0.00691199
	223614_at	4325	MMP16	matrix metallopeptidase 16 (membrane-inserted)	2.02076	0.0295618
	201069_at	4313	MMP2	matrix metallopeptidase 2 (gelatinase A)	2.06779	0.00571183
	219607_s_at	51338	MS4A4A	membrane-spanning 4-domains, subfamily A, member 4A	2.06346	0.0193697
	205122_at	8577	MSANTD3-TMEFF1	MSANTD3-TMEFF1 readthrough	2.10052	0.00996334
	214770_at	4481	MSR1	macrophage scavenger receptor 1	2.14992	0.00220877
	225782_at	253827	MSRB3	methionine sulfoxide reductase B3	2.26426	0.0157428
	205076_s_at	10903	MTMR11	myotubularin related protein 11	2.19543	0.0100873
	213422_s_at	54587	MXRA8	matrix-remodelling associated 8	2.61422	0.00194672
	204823_at	89795	NAV3	neuron navigator 3	3.577	0.0145568
	225847_at	57552	NCEH1	neutral cholesterol ester hydrolase 1	2.16491	0.00242485
	212445_s_at	23327	NEDD4L	neural precursor cell expressed, developmentally down-regulated 4-like, E3 ubiquitin protein ligase	2.23754	0.00250222
	204114_at	22795	NID2	nidogen 2 (osteonidogen)	3.5194	0.000460158
	202238_s_at	4837	NNMT	nicotinamide N-methyltransferase	2.2143	0.0402297
	219773_at	50507	NOX4	NADPH oxidase 4	2.82758	0.0013483
	204105_s_at	4897	NRCAM	neuronal cell adhesion molecule	3.08694	0.00565477
	204589_at	9891	NUAK1	NUAK family, SNF1-like kinase, 1	2.02517	0.00782063
	200790_at	4953	ODC1	ornithine decarboxylase 1	2.19883	0.0219564
	213125_at	25903	OLFML2B	olfactomedin-like 2B	2.22989	0.00114962
	218162_at	56944	OLFML3	olfactomedin-like 3	2.11286	0.00833134
	202465_at	5118	PCOLCE	procollagen C-endopeptidase enhancer	2.83877	0.00556444
	205501_at	10846	PDE10A	phosphodiesterase 10A	2.57243	0.0114126
	218718_at	56034	PDGFC	platelet derived growth factor C	2.02872	0.0243683
	219304_s_at	80310	PDGFD	platelet derived growth factor D	2.07565	0.00978289
	202273_at	5159	PDGFRB	platelet-derived growth factor receptor, beta polypeptide	2.29525	0.00341067
	209621_s_at	27295	PDLIM3	PDZ and LIM domain 3	2.55858	0.00419749
	219132_at	57161	PELI2	pellino E3 ubiquitin protein ligase family member 2	2.60332	0.00964237
	1560359_at	53918	PELO	pelota homolog (Drosophila)	2.04429	0.0182547
	204545_at	5190	PEX6	peroxisomal biogenesis factor 6	4.88482	0.00587728
	320_at	5190	PEX6	peroxisomal biogenesis factor 6	2.36584	0.00348696
	218824_at	55228	PNMAL1	paraneoplastic Ma antigen family-like 1	3.85259	0.00478783
	219926_at	64208	POPDC3	popeye domain containing 3	3.0598	0.0227651
	1555778_a_at	10631	POSTN	periostin, osteoblast specific factor	6.10649	0.000931307
	236044_at	196051	PPAPDC1A	phosphatidic acid phosphatase type 2 domain containing 1A	3.57795	0.0011797
	230311_s_at	93166	PRDM6	PR domain containing 6	2.35822	0.0318331
	205880_at	5587	PRKD1	protein kinase D1	2.04986	0.0194417
	228396_at	5592	PRKG1	protein kinase, cGMP-dependent, type I	2.07113	0.000118542
	226961_at	222171	PRR15	proline rich 15	2.57879	0.0323268
	238852_at	5396	PRRX1	paired related homeobox 1	2.34397	0.00415905
	229441_at	11098	PRSS23	protease, serine, 23	3.79633	0.00120439
	213325_at	25945	PVRL3	poliovirus receptor-related 3	2.42782	0.00973556
	212013_at	7837	PXDN	peroxidasin homolog (Drosophila)	2.14868	0.032976
	227123_at	5865	RAB3B	RAB3B, member RAS oncogene family	3.86999	0.00143434
	209496_at	5919	RARRES2	retinoic acid receptor responder (tazarotene induced) 2	2.16478	0.0465756
	61734_at	57333	RCN3	reticulocalbin 3, EF-hand calcium binding domain	2.06549	0.0262362
	209324_s_at	6004	RGS16	regulator of G-protein signaling 16	2.66617	0.000203101
	204337_at	5999	RGS4	regulator of G-protein signaling 4	3.02224	0.000568327
	212651_at	9886	RHOBTB1	Rho-related BTB domain containing 1	2.38195	0.00893945
	202975_s_at	22836	RHOBTB3	Rho-related BTB domain containing 3	2.47468	0.000839798
	212158_at	6383	SDC2	syndecan 2	3.6315	0.000131125
	202375_at	9871	SEC24D	SEC24 family, member D (S. cerevisiae)	2.00365	0.00137749
	226492_at	80031	SEMA6D	sema domain, transmembrane domain (TM), and cytoplasmic domain, (semaphorin) 6D	2.56909	0.0157559
	204051_s_at	6424	SFRP4	secreted frizzled-related protein 4	9.13259	0.00143043
	213543_at	6444	SGCD	sarcoglycan, delta (35kDa dystrophin-associated glycoprotein)	2.55136	0.00435223
	204688_at	8910	SGCE	sarcoglycan, epsilon	2.26152	0.00915767
	223672_at	84251	SGIP1	SH3-domain GRB2-like (endophilin) interacting protein 1	2.33802	0.00313024
	201469_s_at	6464	SHC1	SHC (Src homology 2 domain containing) transforming protein 1	2.0402	0.00457899
	230493_at	387914	SHISA2	shisa homolog 2 (Xenopus laevis)	2.15381	0.0406983
	228347_at	6495	SIX1	SIX homeobox 1	2.53904	0.0082478
	229796_at	51804	SIX4	SIX homeobox 4	2.07063	0.0113425
	219569_s_at	80723	SLC35G2	solute carrier family 35, member G2	2.12938	0.00385868
	217678_at	23657	SLC7A11	solute carrier family 7, member 11	3.70121	0.00553739
	230130_at	9353	SLIT2	slit homolog 2 (Drosophila)	3.48081	0.00347163
	218788_s_at	64754	SMYD3	SET and MYND domain containing 3	2.13881	0.00106996
	212667_at	6678	SPARC	secreted protein, acidic, cysteine-rich (osteonectin)	2.74827	0.000758893
	230763_at	128153	SPATA17	spermatogenesis associated 17	2.1329	0.0455156
	202363_at	6695	SPOCK1	sparc/osteonectin, cwcv and kazal-like domains proteoglycan (testican) 1	2.11695	0.00508292
	235342_at	50859	SPOCK3	sparc/osteonectin, cwcv and kazal-like domains proteoglycan (testican) 3	2.96194	0.0392617
	209875_s_at	6696	SPP1	secreted phosphoprotein 1	2.95725	0.0298395
	1566968_at	100642175	SPRY4-IT1	SPRY4 intronic transcript 1 (non-protein coding)	2.50618	0.0218017
	205499_at	27286	SRPX2	sushi-repeat containing protein, X-linked 2	2.48388	0.00477789
	220979_s_at	81849	ST6GALNAC5	ST6 (alpha-N-acetyl-neuraminyl-2,3-beta-galactosyl-1,3) -N-acetylgalactosaminide alpha-2,6-sialyltransferase 5	2.61399	0.00172072
	212353_at	23213	SULF1	sulfatase 1	4.30563	2.20195e-05
	213247_at	79987	SVEP1	sushi, von Willebrand factor type A, EGF and pentraxin domain containing 1	2.57641	0.0012972
	203999_at	6857	SYT1	synaptotagmin I	2.78988	0.00726244
	229991_s_at	94121	SYTL4	synaptotagmin-like 4	2.86828	0.00034047
	205547_s_at	6876	TAGLN	transgelin	3.21047	0.00432333
	201108_s_at	7057	THBS1	thrombospondin 1	2.08601	0.0344841
	203083_at	7058	THBS2	thrombospondin 2	2.35782	0.0185305
	208851_s_at	7070	THY1	Thy-1 cell surface antigen	2.45219	0.00150829
	201666_at	7076	TIMP1	TIMP metallopeptidase inhibitor 1	2.04953	0.0162512
	224560_at	7077	TIMP2	TIMP metallopeptidase inhibitor 2	2.83096	0.0020358
	213338_at	25907	TMEM158	transmembrane protein 158 (gene/pseudogene)	2.48588	0.00818072
	228054_at	93109	TMEM44	transmembrane protein 44	2.42753	0.00763514
	209656_s_at	83604	TMEM47	transmembrane protein 47	2.54631	0.00232761
	206116_s_at	7168	TPM1	tropomyosin 1 (alpha)	2.02727	0.0441751
	219725_at	54209	TREM2	triggering receptor expressed on myeloid cells 2	2.53269	0.0164312
	228819_at	90139	TSPAN18	tetraspanin 18	2.69513	0.0120908
	228724_at	79739	TTLL7	tubulin tyrosine ligase-like family, member 7	2.67385	0.0330878
	214023_x_at	347733	TUBB2B	tubulin, beta 2B class IIb	3.34645	0.0254381
	201266_at	7296	TXNRD1	thioredoxin reductase 1	2.43218	0.00350513
	201387_s_at	7345	UCHL1	ubiquitin carboxyl-terminal esterase L1 (ubiquitin thiolesterase)	4.47214	0.00328801
	215646_s_at	1462	VCAN	versican	6.22666	0.000149143
	227399_at	389136	VGLL3	vestigial like 3 (Drosophila)	2.58218	0.00157153
	1555007_s_at	144406	WDR66	WD repeat domain 66	3.20111	0.00662895
	236741_at	256764	WDR72	WD repeat domain 72	4.16485	0.0148042
	229802_at	8840	WISP1	WNT1 inducible signaling pathway protein 1	2.5414	0.00637826
	205648_at	7472	WNT2	wingless-type MMTV integration site family member 2	3.34689	0.001041
	219312_s_at	65986	ZBTB10	zinc finger and BTB domain containing 10	2.34552	0.0451429
	212764_at	100996668	ZEB1	zinc finger E-box binding homeobox 1	2.15197	0.00218435
	223642_at	7546	ZIC2	Zic family member 2	4.82018	0.0141296
	230440_at	84627	ZNF469	zinc finger protein 469	2.03732	0.0257985
