# Supplementary material for: Discovery of a Good Responder Subtype of Esophageal Squamous Cell Carcinoma with Cytotoxic T-Lymphocyte Signatures Activated by Chemoradiotherapy
Source: PLoS One. 2015 Dec 1;10(12):e0143804. doi: 10.1371/journal.pone.0143804 (PMC4666638; doi:10.1371/journal.pone.0143804)
Supplement: S7 Table — (XLSX) [file pone.0143804.s009.xlsx]

## Sheet: Supplemental Table 7
	S7 Table. 193 overexpressed genes in I-type ESCCs with no recurrence for 1 year.
	Probe ID	NCBI Gene ID	Gene symbol	Gene title	Fold change	p-value (t-test)
	1553505_at	144568	A2ML1	alpha-2-macroglobulin-like 1	3.50815	0.0151515
	209460_at	18	ABAT	4-aminobutyrate aminotransferase	2.2872	0.0160554
	204393_s_at	55	ACPP	acid phosphatase, prostate	3.02757	0.0366893
	206170_at	154	ADRB2	adrenoceptor beta 2, surface	3.10288	0.00660684
	223075_s_at	83543	AIF1L	allograft inflammatory factor 1-like	2.00032	0.0372181
	220289_s_at	55057	AIM1L	absent in melanoma 1-like	2.60319	0.03604
	230630_at	205	AK4	adenylate kinase 4	2.02339	0.0025614
	204942_s_at	222	ALDH3B2	aldehyde dehydrogenase 3 family, member B2	3.80059	0.00271705
	208950_s_at	501	ALDH7A1	aldehyde dehydrogenase 7 family, member A1	2.22622	0.0106773
	207381_at	242	ALOX12B	arachidonate 12-lipoxygenase, 12R type	4.107	0.0206654
	243276_at	259173	ALS2CL	ALS2 C-terminal like	3.20563	0.00144735
	241233_x_at	391267	ANKRD20A11P	ankyrin repeat domain 20 family, member A11, pseudogene	2.23172	0.039616
	203074_at	244	ANXA8	annexin A8	2.31457	0.0182057
	206177_s_at	383	ARG1	arginase, liver	2.86733	0.0435261
	227717_at	389337	ARHGEF37	Rho guanine nucleotide exchange factor (GEF) 37	3.59273	0.00480692
	214070_s_at	23120	ATP10B	ATPase, class V, type 10B	3.54709	0.0132727
	243585_at	344905	ATP13A5	ATPase type 13A5	2.99919	0.0374808
	205363_at	8424	BBOX1	butyrobetaine (gamma), 2-oxoglutarate dioxygenase 1	5.74853	0.00220372
	218792_s_at	54836	BSPRY	B-box and SPRY domain containing	2.11766	0.0362029
	227736_at	387695	C10orf99	chromosome 10 open reading frame 99	5.61604	0.0269697
	223484_at	84419	C15orf48	chromosome 15 open reading frame 48	2.12316	0.0301813
	223631_s_at	64073	C19orf33	chromosome 19 open reading frame 33	3.22619	0.0289182
	219856_at	79098	C1orf116	chromosome 1 open reading frame 116	3.58994	0.0153124
	230381_at	440712	C1orf186	chromosome 1 open reading frame 186	4.57484	0.000608531
	220149_at	79919	C2orf54	chromosome 2 open reading frame 54	2.50569	0.0162297
	1569144_a_at	375791	C9orf169	chromosome 9 open reading frame 169	3.28089	0.0159115
	220414_at	51806	CALML5	calmodulin-like 5	3.95209	0.00689386
	1557321_a_at	440854	CAPN14	calpain 14	6.28366	0.014359
	232608_x_at	79092	CARD14	caspase recruitment domain family, member 14	2.59479	0.00818352
	238750_at	56477	CCL28	chemokine (C-C motif) ligand 28	2.51234	0.0286276
	210325_at	909	CD1A	CD1a molecule	2.24121	0.0065827
	208650_s_at	100133941	CD24	CD24 molecule	5.42695	0.00294157
	209498_at	634	CEACAM1	carcinoembryonic antigen-related cell adhesion molecule 1	3.9593	0.000428372
	206199_at	1087	CEACAM7	carcinoembryonic antigen-related cell adhesion molecule 7	5.82331	0.00128222
	209667_at	8824	CES2	carboxylesterase 2	2.3383	0.00500961
	202357_s_at	629	CFB	complement factor B	2.99433	0.0154204
	213060_s_at	1117	CHI3L2	chitinase 3-like 2	2.76116	0.00827779
	202712_s_at	1159	CKMT1A	creatine kinase, mitochondrial 1A	2.80561	0.0240739
	220026_at	22802	CLCA4	chloride channel accessory 4	8.11803	0.0204235
	219529_at	9022	CLIC3	chloride intracellular channel 3	4.19381	0.000696747
	224329_s_at	84518	CNFN	cornifelin	5.64695	0.040977
	202575_at	1382	CRABP2	cellular retinoic acid binding protein 2	5.27915	0.00138729
	220090_at	49860	CRNN	cornulin	18.939	0.0105601
	206595_at	1474	CST6	cystatin E/M	2.88486	0.0278317
	201201_at	1476	CSTB	cystatin B (stefin B)	2.1264	0.0290311
	220724_at	80157	CWH43	cell wall biogenesis 43 C-terminal homolog (S. cerevisiae)	6.30301	0.00968631
	203917_at	1525	CXADR	coxsackie virus and adenovirus receptor	2.30713	0.00695139
	226960_at	284340	CXCL17	chemokine (C-X-C motif) ligand 17	2.89766	0.0319563
	215103_at	1562	CYP2C18	cytochrome P450, family 2, subfamily C, polypeptide 18	5.37826	0.00752636
	205073_at	1573	CYP2J2	cytochrome P450, family 2, subfamily J, polypeptide 2	3.27	0.00234302
	206539_s_at	66002	CYP4F12	cytochrome P450, family 4, subfamily F, polypeptide 12	2.56493	0.0422127
	208335_s_at	2532	DARC	Duffy blood group, chemokine receptor	2.95844	0.045916
	210397_at	1672	DEFB1	defensin, beta 1	6.92215	0.0105592
	1568377_x_at	245937	DEFB124	defensin, beta 124	2.45286	0.0239551
	207356_at	1673	DEFB4A	defensin, beta 4A	6.80395	0.0320722
	213279_at	115817	DHRS1	dehydrogenase/reductase (SDR family) member 1	2.2984	0.00127907
	204750_s_at	1824	DSC2	desmocollin 2	2.21583	0.0289836
	1555404_a_at	90527	DUOXA1	dual oxidase maturation factor 1	2.49937	0.027814
	218845_at	56940	DUSP22	dual specificity phosphatase 22	2.24766	0.00276201
	224189_x_at	26298	EHF	ets homologous factor	4.50401	0.00933701
	1569868_s_at	197342	EME2	essential meiotic endonuclease 1 homolog 2 (S. pombe)	2.007	0.000919088
	207111_at	2015	EMR1	egf-like module containing, mucin-like, hormone receptor-like 1	3.77485	0.00131008
	206605_at	8909	ENDOU	endonuclease, polyU-specific	11.2727	0.00246793
	212339_at	2036	EPB41L1	erythrocyte membrane protein band 4.1-like 1	2.27805	0.0259382
	228948_at	2043	EPHA4	EPH receptor A4	2.27715	0.0398685
	209368_at	2053	EPHX2	epoxide hydrolase 2, cytoplasmic	2.58955	0.0126669
	91826_at	54869	EPS8L1	EPS8-like 1	2.84525	0.0302905
	218180_s_at	64787	EPS8L2	EPS8-like 2	2.86369	0.0133556
	226213_at	2065	ERBB3	v-erb-b2 erythroblastic leukemia viral oncogene homolog 3	2.78089	0.0331931
	227676_at	131177	FAM3D	family with sequence similarity 3, member D	3.06259	0.0468934
	229518_at	115572	FAM46B	family with sequence similarity 46, member B	3.54766	0.000966096
	1556793_a_at	128876	FAM83C	family with sequence similarity 83, member C	6.85272	0.0332689
	219305_x_at	26232	FBXO2	F-box protein 2	2.0139	0.0450904
	211734_s_at	2205	FCER1A	Fc fragment of IgE, high affinity I, receptor for; alpha polypeptide	3.3303	0.0027126
	215704_at	2312	FLG	filaggrin	4.04019	0.0186947
	211726_s_at	2327	FMO2	flavin containing monooxygenase 2 (non-functional)	3.53986	0.00938306
	214088_s_at	2525	FUT3	fucosyltransferase 3	2.01989	0.0258042
	205044_at	2568	GABRP	gamma-aminobutyric acid (GABA) A receptor, pi	14.4121	0.00110234
	236548_at	54810	GIPC2	GIPC PDZ domain containing family, member 2	2.11606	0.00516824
	223278_at	2706	GJB2	gap junction protein, beta 2, 26kDa	2.78653	0.0248941
	231928_at	54626	HES2	hairy and enhancer of split 2 (Drosophila)	2.17314	0.0285801
	214455_at	8339	HIST1H2BC	histone cluster 1, H2bc	2.23241	0.0195757
	219976_at	51361	HOOK1	hook homolog 1 (Drosophila)	2.12847	0.0090039
	219983_at	57110	HRASLS	HRAS-like suppressor	4.35646	0.0126946
	204818_at	3294	HSD17B2	hydroxysteroid (17-beta) dehydrogenase 2	6.53031	0.00777552
	239430_at	374918	IGFL1	IGF-like family member 1	3.73437	0.033704
	212657_s_at	3557	IL1RN	interleukin 1 receptor antagonist	3.06934	0.0102941
	202794_at	3628	INPP1	inositol polyphosphate-1-phosphatase	2.21479	0.00373239
	238584_at	79781	IQCA1	IQ motif containing with AAA domain 1	2.51293	0.020971
	226535_at	3694	ITGB6	integrin, beta 6	3.04853	0.0145859
	213478_at	23254	KAZN	kazrin, periplakin interacting protein	2.00757	0.00185402
	213832_at	3752	KCND3	potassium voltage-gated channel, Shal-related subfamily, member 3	2.02148	0.0216591
	219545_at	65987	KCTD14	potassium channel tetramerisation domain containing 14	2.93757	0.0437765
	214295_at	57235	KIAA0485	uncharacterized LOC57235	2.12155	0.00239096
	228067_at	343990	KIAA1211L	KIAA1211-like	2.14982	0.0121315
	244276_at	152831	KLB	klotho beta	2.0553	0.00890014
	236285_at	113730	KLHDC7B	kelch domain containing 7B	2.86304	0.0126225
	209792_s_at	5655	KLK10	kallikrein-related peptidase 10	4.22531	0.0315165
	222242_s_at	25818	KLK5	kallikrein-related peptidase 5	3.22488	0.0354272
	239381_at	5650	KLK7	kallikrein-related peptidase 7	3.90185	0.0296831
	205900_at	3848	KRT1	keratin 1	4.95091	0.0439459
	220267_at	192666	KRT24	keratin 24	7.09171	0.00515816
	206677_at	3881	KRT31	keratin 31	2.52999	0.0065299
	213240_s_at	3851	KRT4	keratin 4	25.3388	0.0115392
	1553213_a_at	196374	KRT78	keratin 78	4.59417	0.024848
	1559827_at	401074	LINC00960	long intergenic non-protein coding RNA 960	2.12961	0.0464177
	239370_at	100505633	LOC100505633	uncharacterized LOC100505633	3.39802	0.0134517
	1560679_at	100506328	LOC100506328	uncharacterized LOC100506328	3.27721	0.0449606
	1563894_at	441178	LOC441178	uncharacterized LOC441178	3.50216	0.0105065
	229566_at	645638	LOC645638	WDNM1-like pseudogene	2.92289	0.0329345
	202018_s_at	4057	LTF	lactotransferrin	12.4883	0.00249029
	206276_at	8581	LY6D	lymphocyte antigen 6 complex, locus D	11.3533	0.00275755
	205668_at	4065	LY75	lymphocyte antigen 75	2.45143	0.00384911
	1554179_s_at	66004	LYNX1	Ly6/neurotoxin 1	3.84851	0.00748102
	204952_at	27076	LYPD3	LY6/PLAUR domain containing 3	4.30011	0.0271134
	1553333_at	126868	MAB21L3	mab-21-like 3 (C. elegans)	4.18338	0.00641823
	224207_x_at	79148	MMP28	matrix metallopeptidase 28	2.47728	0.00698668
	203779_s_at	10205	MPZL2	myelin protein zero-like 2	2.10957	0.0462183
	213693_s_at	4582	MUC1	mucin 1, cell surface associated	3.05509	0.0031369
	225344_at	135112	NCOA7	nuclear receptor coactivator 7	2.03873	0.00411705
	227400_at	4784	NFIX	nuclear factor I/X (CCAAT-binding transcription factor)	2.60999	0.0176408
	235937_at	100506658	OCLN	occludin	2.04531	0.0209795
	206277_at	5029	P2RY2	purinergic receptor P2Y, G-protein coupled, 2	2.28942	0.0158059
	218736_s_at	54873	PALMD	palmdelphin	2.03441	0.00998001
	221969_at	5079	PAX5	paired box 5	2.97931	0.0439403
	241382_at	654790	PCP4L1	Purkinje cell protein 4 like 1	2.39606	0.0293252
	242662_at	5046	PCSK6	proprotein convertase subtilisin/kexin type 6	2.71502	0.0397813
	233025_at	23037	PDZD2	PDZ domain containing 2	2.48844	0.0190145
	219630_at	10158	PDZK1IP1	PDZK1 interacting protein 1	8.90235	0.000824119
	221045_s_at	8863	PER3	period circadian clock 3	2.43809	0.0109317
	209587_at	5307	PITX1	paired-like homeodomain 1	2.9522	0.00897423
	220780_at	50487	PLA2G3	phospholipase A2, group III	2.87938	0.0349353
	1564414_a_at	154197	PNLDC1	poly(A)-specific ribonuclease (PARN)-like domain containing 1	3.08107	0.0293706
	203407_at	5493	PPL	periplakin	3.62321	0.0240608
	227629_at	5618	PRLR	prolactin receptor	2.36008	0.0237962
	1552797_s_at	150696	PROM2	prominin 2	2.47727	0.0135343
	213802_at	8492	PRSS12	protease, serine, 12 (neurotrypsin, motopsin)	2.31828	0.0463981
	232074_at	83886	PRSS27	protease, serine 27	4.37452	0.0328034
	238669_at	5742	PTGS1	prostaglandin-endoperoxide synthase 1	2.00148	0.016209
	228708_at	5874	RAB27B	RAB27B, member RAS oncogene family	2.35581	0.00449136
	218035_s_at	54502	RBM47	RNA binding motif protein 47	2.10746	0.000877874
	1552502_s_at	54933	RHBDL2	rhomboid, veinlet-like 2 (Drosophila)	3.00324	0.000424396
	219554_at	51458	RHCG	Rh family, C glycoprotein	7.10301	0.0161978
	241990_at	171177	RHOV	ras homolog family member V	2.35831	0.0295104
	221215_s_at	54101	RIPK4	receptor-interacting serine-threonine kinase 4	2.8003	0.0209807
	226106_at	50862	RNF141	ring finger protein 141	2.15489	0.000144912
	219916_s_at	80352	RNF39	ring finger protein 39	2.59492	0.00314896
	218677_at	57402	S100A14	S100 calcium binding protein A14	3.22796	0.0122115
	205916_at	6278	S100A7	S100 calcium binding protein A7	15.4323	0.00630009
	232170_at	338324	S100A7A	S100 calcium binding protein A7A	5.29752	0.0303112
	202917_s_at	6279	S100A8	S100 calcium binding protein A8	3.30746	0.0105191
	203535_at	6280	S100A9	S100 calcium binding protein A9	5.23308	0.00285066
	208607_s_at	6288	SAA1	serum amyloid A1	7.67167	0.00153455
	235272_at	374897	SBSN	suprabasin	5.21077	0.0295109
	241436_at	6340	SCNN1G	sodium channel, non-voltage-gated 1, gamma subunit	2.73207	0.0448314
	202376_at	12	SERPINA3	serpin peptidase inhibitor, clade A, member 3	4.15614	0.0395168
	204614_at	5055	SERPINB2	serpin peptidase inhibitor, clade B, member 2	4.29531	0.0355849
	210413_x_at	6317	SERPINB3	serpin peptidase inhibitor, clade B, member 3	4.31111	0.0252598
	211906_s_at	6318	SERPINB4	serpin peptidase inhibitor, clade B, member 4	5.43213	0.0205407
	202036_s_at	6422	SFRP1	secreted frizzled-related protein 1	4.07216	0.0300241
	1557389_at	100505839	SH3PXD2A-AS1	SH3PXD2A antisense RNA 1	2.44661	0.0488728
	228892_at	153769	SH3RF2	SH3 domain containing ring finger 2	2.47171	0.0372828
	206558_at	6493	SIM2	single-minded homolog 2 (Drosophila)	2.54953	0.0105291
	232277_at	64078	SLC28A3	solute carrier family 28, member 3	3.46243	0.00509581
	218928_s_at	54020	SLC37A1	solute carrier family 37, member 1	2.03182	0.0262091
	220413_at	29986	SLC39A2	solute carrier family 39, member 2	2.71443	0.0197351
	203021_at	6590	SLPI	secretory leukocyte peptidase inhibitor	3.21461	0.020816
	214536_at	57152	SLURP1	secreted LY6/PLAUR domain containing 1	4.08953	0.0472823
	229740_at	643008	SMIM5	small integral membrane protein 5	3.24942	0.0187536
	205185_at	11005	SPINK5	serine peptidase inhibitor, Kazal type 5	5.96882	0.0126299
	204675_at	6715	SRD5A1	steroid-5-alpha-reductase, alpha polypeptide 1	2.37972	0.00120363
	51192_at	54961	SSH3	slingshot protein phosphatase 3	2.01307	0.00137997
	202286_s_at	4070	TACSTD2	tumor-associated calcium signal transducer 2	2.1088	0.0168395
	214063_s_at	7018	TF	transferrin	7.43127	0.00358341
	206008_at	7051	TGM1	transglutaminase 1	8.31369	0.00649227
	222835_at	79875	THSD4	thrombospondin, type I, domain containing 4	2.90969	0.0049291
	206409_at	7074	TIAM1	T-cell lymphoma invasion and metastasis 1	2.14826	0.0256638
	229385_s_at	257000	TINCR	tissue differentiation-inducing non-protein coding RNA	2.22012	0.0297361
	235765_at	7091	TLE4	transducin-like enhancer of split 4 (E(sp1) homolog, Drosophila)	2.27598	0.0362802
	206271_at	7098	TLR3	toll-like receptor 3	2.75487	0.00437796
	223544_at	84283	TMEM79	transmembrane protein 79	2.19322	0.0411936
	1560712_at	132724	TMPRSS11B	transmembrane protease, serine 11B	6.74119	0.0165468
	207602_at	9407	TMPRSS11D	transmembrane protease, serine 11D	4.26173	0.0243113
	226553_at	7113	TMPRSS2	transmembrane protease, serine 2	3.35442	0.0234562
	235651_at	55001	TTC22	tetratricopeptide repeat domain 22	2.33296	0.0331825
	210652_s_at	22996	TTC39A	tetratricopeptide repeat domain 39A	2.40715	0.0148938
	218807_at	10451	VAV3	vav 3 guanine nucleotide exchange factor	3.36743	0.000284464
	203892_at	10406	WFDC2	WAP four-disulfide core domain 2	2.85846	0.033394
	242204_at	149708	WFDC5	WAP four-disulfide core domain 5	2.76714	0.0381182
	208606_s_at	54361	WNT4	wingless-type MMTV integration site family, member 4	3.89255	0.0325823
	241994_at	7498	XDH	xanthine dehydrogenase	2.95293	0.000504694
	203585_at	7739	ZNF185	zinc finger protein 185 (LIM domain)	3.01341	0.00884854
	228346_at	284391	ZNF844	zinc finger protein 844	2.71092	0.025382
