# Supplementary material for: Discovery of a Good Responder Subtype of Esophageal Squamous Cell Carcinoma with Cytotoxic T-Lymphocyte Signatures Activated by Chemoradiotherapy
Source: PLoS One. 2015 Dec 1;10(12):e0143804. doi: 10.1371/journal.pone.0143804 (PMC4666638; doi:10.1371/journal.pone.0143804)
Supplement: S8 Table — (XLSX) [file pone.0143804.s010.xlsx]

## Sheet: Supplementary Table 8
	S8 Table. Stage, CR rate and 1 year relapse free rate of 117 ESCC patients received definitive CRT.
		all	all Ea	all Mb	non I-type	non I-type E	non I-type M	I-type	I-type E	I-type M
	stage II	45/117(38%)	35/82(43%)	10/35(29%)	30/84(36%)	26/67(39%)	4/17(24%)	15/33(45%)	9/15(60%)	6/18(33%)
	stage III	72/117(62%)	47/82(57%)	25/35(71%)	54/84(64%)	41/67(61%)	13/17(76%)	18/33(55%)	6/15(40%)	12/18(67%)
	CR rate	58/117(50%)	47/82(57%)	11/35(31%)	38/84(45%)	35/67(52%)	3/17(18%)	20/33(61%)	12/15(80%)	8/18(44%)
	1-y RF ratec	41/117(35%)	37/81(46%)	4/35(11%)	30/83(36%)	28/66(42%)	2/17(12%)	11/32(34%)	9/14(64%)	2/18(11%)
	aE (epithelial): CDH2-positive, bM (mesenchymal): CDH2-negative, c 1 year relapse free rate
